# Supplementary material for: Comparative genomics of Alternaria species provides insights into the pathogenic lifestyle of Alternaria brassicae – a pathogen of the Brassicaceae family
Source: BMC Genomics. 2019 Dec 30;20:1036. doi: 10.1186/s12864-019-6414-6 (PMC6937934; doi:10.1186/s12864-019-6414-6)
Supplement: Supplementary file 1 — Additional file 1: Table S1. Isolate-specific genes between the three isolates of A. alternata viz. AatPN1, AatPN2, and ATCC34957. [file 12864_2019_6414_MOESM1_ESM.xlsx]

## Sheet: AatPN1_specific
S.No.	Gene ID	Uniprot ID	Description
1	Aat.tig1.1	A0A074VLD4	Uncharacterized protein
2	Aat.tig1.6	A0A163F1W3	Uncharacterized protein
3	Aat.tig1.7	A0A163F1U7	Uncharacterized protein
4	Aat.tig1.13	---NA---	---NA---
5	Aat.tig1.17	A0A177D8V0	Uncharacterized protein
6	Aat.tig1.21	A0A177DAG4	Uncharacterized protein
7	Aat.tig1.23	A0A0C3CWW7	Uncharacterized protein
8	Aat.tig1.37	A0A177DAR4	Alcohol oxidase
9	Aat.tig1.48	---NA---	---NA---
10	Aat.tig1.56	A0A177D945	HET-domain-containing protein
11	Aat.tig1.67	A0A177D9L6	Uncharacterized protein
12	Aat.tig1.77	A0A177D9V3	Uncharacterized protein
13	Aat.tig1.81	A0A177DAW3	Acetyl-hydrolase
14	Aat.tig1.83	A0A177D971	Uncharacterized protein (Fragment)
15	Aat.tig1.85	A0A177DAK7	Uncharacterized protein
16	Aat.tig1.100	A0A177DAY7	Uncharacterized protein
17	Aat.tig1.101	---NA---	---NA---
18	Aat.tig1.114	A0A177DAG6	F-box domain-containing protein
19	Aat.tig1.117	A0A177CTV1	NACHT domain-containing protein
20	Aat.tig1.134	A0A0L1HU16	---NA---
21	Aat.tig1.139	---NA---	---NA---
22	Aat.tig1.145	A0A177DAK2	Copper resistance protein
23	Aat.tig1.166	A0A177D9Y9	Uncharacterized protein
24	Aat.tig1.228	A0A177DAU8	Uncharacterized protein
25	Aat.tig1.230	---NA---	---NA---
26	Aat.tig1.238	A0A0W7VEH3	---NA---
27	Aat.tig1.266	A0A177E0A0	Uncharacterized protein
28	Aat.tig1.293	A0A177E1E3	Kinase-like protein
29	Aat.tig1.370	---NA---	---NA---
30	Aat.tig1.408	---NA---	---NA---
31	Aat.tig1.414	A0A177DY84	Uncharacterized protein
32	Aat.tig1.419	A0A177DYC2	HET domain-containing protein
33	Aat.tig1.426	A0A177DZR2	Uncharacterized protein
34	Aat.tig1.560	D7NN83	Lipase/esterase
35	Aat.tig1.596	A0A177DXR9	Uncharacterized protein
36	Aat.tig1.693	---NA---	---NA---
37	Aat.tig1.694	A0A177DXF8	Uncharacterized protein
38	Aat.tig1.709	---NA---	---NA---
39	Aat.tig1.729	A0A177DXT7	Uncharacterized protein
40	Aat.tig1.844	A0A178ECX5	Phosphoenolpyruvate/pyruvate domain-containing protein
41	Aat.tig1.845	A0A177DV10	Alcohol oxidase
42	Aat.tig1.876	---NA---	---NA---
43	Aat.tig1.892	A0A177DVV9	Uncharacterized protein
44	Aat.tig1.909	A0A177DXA6	Uncharacterized protein
45	Aat.tig1.941	A0A177DVJ6	Uncharacterized protein
46	Aat.tig1.960	A0A177DY21	Uncharacterized protein
47	Aat.tig1.962	A0A177DWW7	Uncharacterized protein
48	Aat.tig1.997	A0A177DX11	Uncharacterized protein
49	Aat.tig1.998	A0A177DXK4	Carboxylic ester hydrolase (EC 3.1.1.-)
50	Aat.tig1.1088	A0A177DXW7	Uncharacterized protein
51	Aat.tig1.1126	A0A177DW16	Uncharacterized protein
52	Aat.tig1.1179	A0A177DXP2	Uncharacterized protein
53	Aat.tig1.1247	A0A177DWE8	Uncharacterized protein
54	Aat.tig1.1332	A0A177DX90	Uncharacterized protein
55	Aat.tig1.1445	---NA---	---NA---
56	Aat.tig1.1498	A0A177DGY9	EF1G-domain-containing protein
57	Aat.tig1.1532	A0A177DGZ8	Uncharacterized protein
58	Aat.tig1.1582	A0A177DH64	Uncharacterized protein
59	Aat.tig1.1599	A0A177DHD0	Uncharacterized protein
60	Aat.tig1.1610	A0A177DFX5	Putative membrane protein
61	Aat.tig1.1619	---NA---	---NA---
62	Aat.tig1.1627	A0A166TXB1	Isoflavone reductase family protein
63	Aat.tig1.1629	A0A177DFZ6	PLP-dependent transferase
64	Aat.tig1.1633	---NA---	---NA---
65	Aat.tig1.1656	A0A177DI05	Uncharacterized protein
66	Aat.tig1.1664	A0A177DI15	Uncharacterized protein
67	Aat.tig1.1684	A0A177DG57	Uncharacterized protein
68	Aat.tig1.1707	---NA---	---NA---
69	Aat.tig1.1728	A0A177D2J2	Uncharacterized protein
70	Aat.tig1.1737	A0A177D2J8	Uncharacterized protein
71	Aat.tig1.1746	A0A177D2R4	Uncharacterized protein
72	Aat.tig1.1751	A0A177D249	Uncharacterized protein
73	Aat.tig1.1802	A0A177D984	Uncharacterized protein
74	Aat.tig1.1844	A0A177D7N1	Uncharacterized protein
75	Aat.tig1.1849	---NA---	---NA---
76	Aat.tig1.1850	---NA---	---NA---
77	Aat.tig1.1851	B2W3D4	C2H2-type domain-containing protein
78	Aat.tig1.1852	A0A0B4IH63	Ribonuclease H-like protein (Fragment)
79	Aat.tig1.1853	W6Y6G4	Helo_like_N domain-containing protein
80	Aat.tig1.1854	A0A0L1I2Z5	---NA---
81	Aat.tig1.1855	---NA---	---NA---
82	Aat.tig1.1856	A0A0B4HP31	Restless-like transposase
83	Aat.tig1.1857	---NA---	---NA---
84	Aat.tig1.1859	---NA---	---NA---
85	Aat.tig1.1863	B2WQ02	Uncharacterized protein
86	Aat.tig1.1864	A0A177D3D8	Uncharacterized protein
87	Aat.tig1.1865	B2WQ00	Uncharacterized protein
88	Aat.tig1.1866	B2WPZ9	Uncharacterized protein
89	Aat.tig1.1867	W7E1F7	Uncharacterized protein
90	Aat.tig1.1868	A0A1B5L4Y7	Uncharacterized protein
91	Aat.tig1.1869	---NA---	---NA---
92	Aat.tig1.1937	A0A177D7F4	Sucrase/ferredoxin domain-containing protein
93	Aat.tig1.1966	---NA---	---NA---
94	Aat.tig1.1989	A0A177DPI9	Uncharacterized protein
95	Aat.tig1.1991	A0A177DNZ1	Uncharacterized protein
96	Aat.tig1.2032	A0A178AAI7	Uncharacterized protein
97	Aat.tig1.2033	---NA---	---NA---
98	Aat.tig1.2034	---NA---	---NA---
99	Aat.tig1.2035	---NA---	---NA---
100	Aat.tig1.2036	---NA---	---NA---
101	Aat.tig1.2037	---NA---	---NA---
102	Aat.tig1.2038	A0A178A864	C2H2-type domain-containing protein
103	Aat.tig1.2048	A0A177DM94	Uncharacterized protein
104	Aat.tig1.2078	A0A177DLY6	HET domain-containing protein
105	Aat.tig1.2120	R0K6J3	Uncharacterized protein
106	Aat.tig1.2135	A0A177DP10	HET domain-containing protein
107	Aat.tig1.2157	A0A177DNZ0	Kinase-like protein
108	Aat.tig1.2222	A0A177DMN6	Uncharacterized protein
109	Aat.tig1.2227	A0A177DNA8	SRP40_C domain-containing protein
110	Aat.tig1.2239	A0A177DMA7	HET-domain-containing protein
111	Aat.tig1.2240	A0A177DLK8	Uncharacterized protein
112	Aat.tig1.2245	W3WYP2	HET domain-containing protein
113	Aat.tig1.2274	---NA---	---NA---
114	Aat.tig1.2275	---NA---	---NA---
115	Aat.tig1.2276	B2VY20	Uncharacterized protein
116	Aat.tig1.2277	B2VY21	Uncharacterized protein
117	Aat.tig1.2278	B2VY22	Uncharacterized protein
118	Aat.tig1.2279	J3NHK1	HET domain-containing protein
119	Aat.tig1.2280	B2VY25	HET domain-containing protein
120	Aat.tig1.2289	A0A177DN28	Uncharacterized protein
121	Aat.tig1.2298	A0A178A9I0	Uncharacterized protein
122	Aat.tig1.2314	A0A0D2FKP6	Uncharacterized protein
123	Aat.tig1.2341	A0A177DL16	C3H1-type domain-containing protein
124	Aat.tig1.2348	A0A178ACF9	Diaminopimelate epimerase-like protein (Fragment)
125	Aat.tig18.5	A0A177D769	Esterase/lipase
126	Aat.tig18.6	A0A177D5I1	Zn(2)-C6 fungal-type domain-containing protein
127	Aat.tig18.15	A0A178DH70	Helo_like_N domain-containing protein
128	Aat.tig18.21	A0A177D6E9	NACHT domain-containing protein (Fragment)
129	Aat.tig18.44	W6YAE4	HET domain-containing protein
130	Aat.tig18.45	A0A177D4Y0	Clr5 domain-containing protein
131	Aat.tig18.48	A0A177D5M7	Uncharacterized protein
132	Aat.tig18.59	---NA---	---NA---
133	Aat.tig18.63	A0A177D4S5	HET-domain-containing protein
134	Aat.tig18.64	A0A177D4W0	HET domain-containing protein
135	Aat.tig18.85	---NA---	---NA---
136	Aat.tig18.94	A0A177D583	Uncharacterized protein
137	Aat.tig18.105	A0A177D5X0	C2H2-type domain-containing protein
138	Aat.tig18.152	---NA---	---NA---
139	Aat.tig18.194	A0A178ARE9	Uncharacterized protein
140	Aat.tig18.243	A0A177DH16	Uncharacterized protein
141	Aat.tig18.246	A0A177DED9	Uncharacterized protein
142	Aat.tig18.268	A0A177DFV2	Uncharacterized protein
143	Aat.tig18.272	A0A177DFV6	J domain-containing protein
144	Aat.tig18.296	A0A177DEH8	Uncharacterized protein
145	Aat.tig18.378	A0A177DFP0	Uncharacterized protein
146	Aat.tig18.405	A0A177DFR9	Uncharacterized protein
147	Aat.tig18.466	A0A177DF15	Uncharacterized protein
148	Aat.tig18.476	A0A177DF24	Uncharacterized protein
149	Aat.tig18.491	---NA---	---NA---
150	Aat.tig18.529	---NA---	---NA---
151	Aat.tig18.561	A0A177DW19	RECA_2 domain-containing protein
152	Aat.tig18.582	A0A177DTD9	Uncharacterized protein
153	Aat.tig18.653	A0A177DV49	Peptidyl-prolyl cis-trans isomerase (EC 5.2.1.8)
154	Aat.tig18.714	A0A177DTV1	Phosphoinositide phospholipase C (EC 3.1.4.11)
155	Aat.tig18.765	A0A177DUR5	Uncharacterized protein
156	Aat.tig18.796	A0A178DRK7	Uncharacterized protein
157	Aat.tig18.816	A0A178B6A0	Kinase-like protein
158	Aat.tig18.820	A0A177DVU2	Uncharacterized protein
159	Aat.tig18.854	A0A177DUB6	Metallo-dependent phosphatase
160	Aat.tig18.930	A0A177DXC5	HET-domain-containing protein
161	Aat.tig18.957	---NA---	---NA---
162	Aat.tig18.987	A0A178AQ91	Uncharacterized protein
163	Aat.tig18.988	---NA---	---NA---
164	Aat.tig18.1003	A0A177DUZ0	PKS_ER domain-containing protein
165	Aat.tig18.1006	M2SPA1	ANK_REP_REGION domain-containing protein
166	Aat.tig18.1007	A0A177DVA9	Uncharacterized protein
167	Aat.tig18.1017	A0A177DVB6	Uncharacterized protein
168	Aat.tig18.1048	A0A177D3E5	Zinc finger CHY domain-containing protein
169	Aat.tig18.1049	A0A177D399	Putative decarboxylase DEC1
170	Aat.tig18.1050	---NA---	---NA---
171	Aat.tig18.1053	R0IAR7	Uncharacterized protein
172	Aat.tig18.1073	A0A177D3B9	EF-hand domain-containing protein
173	Aat.tig18.1082	E4ZZF4	Predicted protein
174	Aat.tig18.1086	A0A177D392	Uncharacterized protein
175	Aat.tig18.1097	N4XHB6	C2H2-type domain-containing protein (Fragment)
176	Aat.tig18.1098	A0A177D284	Uncharacterized protein
177	Aat.tig18.1119	A0A177D157	Neuraminidase
178	Aat.tig20.13	A0A0L1HFZ2	---NA---
179	Aat.tig20.22	A0A177D2T1	HET-domain-containing protein
180	Aat.tig20.27	A0A1J9QKA1	Uncharacterized protein
181	Aat.tig20.28	U1GDF3	Uncharacterized protein
182	Aat.tig20.29	U1HV73	Uncharacterized protein
183	Aat.tig20.30	A0A072PDT3	Ferric oxidoreductase domain-containing protein
184	Aat.tig20.50	A0A177D1K3	NAD_binding_9 domain-containing protein
185	Aat.tig20.52	A0A177D239	Uncharacterized protein
186	Aat.tig20.53	A0A177D3B6	TPR_REGION domain-containing protein
187	Aat.tig20.59	A0A177D336	HET-domain-containing protein
188	Aat.tig20.75	---NA---	---NA---
189	Aat.tig20.85	A0A177E353	Alcohol oxidase
190	Aat.tig20.86	A0A1V6S430	Uncharacterized protein
191	Aat.tig20.90	A0A0L1I3T0	---NA---
192	Aat.tig20.115	A0A1V6U7E5	TPR_REGION domain-containing protein
193	Aat.tig20.140	A0A177E184	Terpenoid synthase
194	Aat.tig20.185	A0A177E2S9	Uncharacterized protein
195	Aat.tig20.202	A0A177E1G5	Uncharacterized protein
196	Aat.tig20.229	A0A177E2Y2	Uncharacterized protein
197	Aat.tig20.246	A0A177E4D0	Uncharacterized protein
198	Aat.tig20.257	A0A177E3T4	BTB domain-containing protein
199	Aat.tig20.317	R0JYW1	Uncharacterized protein
200	Aat.tig20.361	A0A177E3B7	Uncharacterized protein
201	Aat.tig20.408	A0A177E2Q1	Uncharacterized protein
202	Aat.tig20.429	A0A177E247	HET domain-containing protein
203	Aat.tig20.447	A0A177E282	Very-long-chain (3R)-3-hydroxyacyl-CoA dehydratase (EC 4.2.1.134)
204	Aat.tig20.466	A0A177E288	Methyltransferase MppJ (Fragment)
205	Aat.tig20.546	A0A177E3Z8	Uncharacterized protein
206	Aat.tig20.552	A0A177E365	Bola-like protein
207	Aat.tig20.584	---NA---	---NA---
208	Aat.tig20.586	A0A177E2M5	Uncharacterized protein
209	Aat.tig20.598	A0A177E2R8	Uncharacterized protein
210	Aat.tig20.613	A0A177E2Q5	Velvet domain-containing protein
211	Aat.tig20.670	A0A177E2X5	DNA binding methylated-DNA--cysteine S-methyltransferase
212	Aat.tig20.680	A0A177E313	Uncharacterized protein
213	Aat.tig20.711	---NA---	---NA---
214	Aat.tig20.731	A0A177E359	Uncharacterized protein
215	Aat.tig20.740	A0A177E5C3	Uncharacterized protein
216	Aat.tig20.768	A0A177E389	Uncharacterized protein
217	Aat.tig20.914	A0A177E4F0	Uncharacterized protein
218	Aat.tig20.938	A0A177E3S4	Uncharacterized protein
219	Aat.tig20.959	A0A0L1I138	---NA---
220	Aat.tig20.969	A0A177D4I7	Uncharacterized protein
221	Aat.tig20.979	A0A177D657	HET-domain-containing protein
222	Aat.tig20.985	A0A010QR24	MBOAT_2 domain-containing protein
223	Aat.tig20.994	---NA---	---NA---
224	Aat.tig20.997	A0A178AE06	Uncharacterized protein
225	Aat.tig20.999	---NA---	---NA---
226	Aat.tig20.1001	A0A177D6L0	Uncharacterized protein
227	Aat.tig20.1010	A0A177D4Z1	TM2 domain-containing protein
228	Aat.tig20.1012	E3S4M9	Uncharacterized protein
229	Aat.tig20.1015	A0A177D4H0	3-carboxy-cis,cis-mucoante lactonizing enzyme
230	Aat.tig20.1016	A0A177D4C7	Uncharacterized protein
231	Aat.tig20.1019	A0A177D572	Uncharacterized protein
232	Aat.tig20.1021	---NA---	---NA---
233	Aat.tig20.1022	---NA---	---NA---
234	Aat.tig20.1023	N4WSV9	Uncharacterized protein
235	Aat.tig20.1024	A0A1L9VSE3	Zn(2)-C6 fungal-type domain-containing protein
236	Aat.tig20.1026	---NA---	---NA---
237	Aat.tig20.1030	N4X548	Uncharacterized protein
238	Aat.tig20.1044	A0A177D497	Uncharacterized protein
239	Aat.tig20.1054	---NA---	---NA---
240	Aat.tig20.1067	M7SCJ0	Putative deoxyribonuclease-related protein
241	Aat.tig26.10	A0A177D444	Cauli_VI domain-containing protein
242	Aat.tig26.71	A0A177D2B5	Uncharacterized protein
243	Aat.tig26.81	A0A177D2A5	Uncharacterized protein
244	Aat.tig26.132	A0A177DNL4	Uncharacterized protein
245	Aat.tig26.166	W7ENR7	Uncharacterized protein
246	Aat.tig26.181	A0A177DM64	Uncharacterized protein
247	Aat.tig26.214	A0A177DPY8	RING-type domain-containing protein
248	Aat.tig26.230	A0A177DMR8	Sm-like ribonucleo protein
249	Aat.tig26.241	A0A177DMZ8	Uncharacterized protein
250	Aat.tig26.245	A0A177DQT7	Uncharacterized protein
251	Aat.tig26.268	A0A177DMF8	DUF2431 domain-containing protein (Fragment)
252	Aat.tig26.284	---NA---	---NA---
253	Aat.tig26.318	A0A177DQ88	Uncharacterized protein
254	Aat.tig26.340	A0A177DPS2	Zn(2)-C6 fungal-type domain-containing protein
255	Aat.tig26.381	A0A177DP50	Sulfhydryl oxidase (EC 1.8.3.2)
256	Aat.tig26.403	A0A177DPE8	G-patch domain-containing protein
257	Aat.tig26.414	A0A177DQM0	Uncharacterized protein
258	Aat.tig26.473	A0A177DQG4	tRNA A64-2'-O-ribosylphosphate transferase
259	Aat.tig26.503	A0A177DKL9	Phospholipase/carboxylesterase
260	Aat.tig26.633	W7EI13	Protein kinase domain-containing protein
261	Aat.tig26.634	A0A177DKL7	Uncharacterized protein
262	Aat.tig26.662	A0A177DJV2	25S rRNA adenine-N(1) methyltransferase (EC 2.1.1.-)
263	Aat.tig26.680	A0A177DK97	Uncharacterized protein
264	Aat.tig26.730	N4X288	Uncharacterized protein
265	Aat.tig26.753	---NA---	---NA---
266	Aat.tig26.757	---NA---	---NA---
267	Aat.tig26.770	A0A178ELE3	Uncharacterized protein
268	Aat.tig26.806	A0A177DJ29	HET-domain-containing protein (Fragment)
269	Aat.tig26.815	A0A177DJ39	Uncharacterized protein
270	Aat.tig26.818	A0A177DKQ5	Uncharacterized protein
271	Aat.tig26.819	Q0UU24	Uncharacterized protein
272	Aat.tig26.825	A0A177DMB9	Ankyrin
273	Aat.tig26.831	A0A177DL98	HET-domain-containing protein
274	Aat.tig26.837	A0A177DJ65	Uncharacterized protein
275	Aat.tig26.841	A0A177DLF4	Uncharacterized protein
276	Aat.tig30.6	A0A177DYU4	Uncharacterized protein
277	Aat.tig30.7	A0A177DZI6	NAD(P)-binding protein
278	Aat.tig30.8	A0A177DYZ8	Uncharacterized protein
279	Aat.tig30.11	A0A177E0E8	Uncharacterized protein
280	Aat.tig30.12	---NA---	---NA---
281	Aat.tig30.15	W9NSX1	Zn(2)-C6 fungal-type domain-containing protein
282	Aat.tig30.17	M2RSN5	Uncharacterized protein
283	Aat.tig30.30	A0A177E1S4	Zn(2)-C6 fungal-type domain-containing protein
284	Aat.tig30.84	A0A177E1A2	Tryptophan synthase (EC 4.2.1.20)
285	Aat.tig30.100	A0A177DZ80	Uncharacterized protein
286	Aat.tig30.101	A0A177DZC2	Kinase-like protein
287	Aat.tig30.102	A0A177DZU8	GIY-YIG domain-containing protein
288	Aat.tig30.103	A0A177E224	Alcohol oxidase
289	Aat.tig30.114	A0A177DZ81	Ubiquitin-like protein
290	Aat.tig30.156	A0A177E033	Uncharacterized protein
291	Aat.tig30.190	A0A177E046	Uncharacterized protein
292	Aat.tig30.232	A0A177E1P9	Uncharacterized protein
293	Aat.tig30.254	A0A177E0E3	Uncharacterized protein
294	Aat.tig30.278	A0A177E2M0	Uncharacterized protein
295	Aat.tig30.281	A0A177DZT9	Uncharacterized protein
296	Aat.tig30.309	A0A177E0L4	Hydroxyisourate hydrolase
297	Aat.tig30.361	A0A177E019	Uncharacterized protein
298	Aat.tig30.362	---NA---	---NA---
299	Aat.tig30.378	A0A177E264	Uncharacterized protein
300	Aat.tig30.428	A0A177E0D9	Uncharacterized protein
301	Aat.tig30.429	A0A177E0D9	Uncharacterized protein
302	Aat.tig30.553	A0A177E1B2	Uncharacterized protein
303	Aat.tig30.554	A0A177E3I5	Uncharacterized protein
304	Aat.tig30.566	A0A177E2U0	Uncharacterized protein
305	Aat.tig30.572	---NA---	---NA---
306	Aat.tig30.623	A0A177E2E2	RING-type domain-containing protein
307	Aat.tig30.636	R0JZP9	Uncharacterized protein
308	Aat.tig30.663	A0A177D8U1	Uncharacterized protein
309	Aat.tig30.677	A0A177D795	Uncharacterized protein
310	Aat.tig30.681	A0A177D8R9	NAD(P)-binding protein
311	Aat.tig30.691	A0A177D8E6	Uncharacterized protein (Fragment)
312	Aat.tig30.753	B2W890	CFEM domain-containing protein
313	Aat.tig30.757	A0A177D8P2	SET domain-containing protein
314	Aat.tig30.765	---NA---	---NA---
315	Aat.tig30.766	A0A177D8N2	Uncharacterized protein
316	Aat.tig30.787	A0A177D946	p-loop containing nucleoside triphosphate hydrolase protein
317	Aat.tig30.798	A0A177D6R4	Uncharacterized protein
318	Aat.tig30.805	A0A177D7A8	Zn(2)-C6 fungal-type domain-containing protein
319	Aat.tig30.810	A0A177D8J0	Uncharacterized protein
320	Aat.tig30.815	A0A177D7Z0	Zn(2)-C6 fungal-type domain-containing protein
321	Aat.tig30.816	A0A177D798	Uncharacterized protein
322	Aat.tig33.1	A0A178B777	NAD(P)-binding protein
323	Aat.tig33.2	A0A0L1HZT9	---NA---
324	Aat.tig33.3	A0A178B7S7	Cytochrome P450
325	Aat.tig33.7	A0A0L1HZU6	---NA---
326	Aat.tig33.11	A0A178EN04	Uncharacterized protein
327	Aat.tig33.13	A0A0U2TZH6	Putative polyketide synthase
328	Aat.tig33.30	A0A178AZT9	Uncharacterized protein
329	Aat.tig33.53	E3RRS6	Uncharacterized protein
330	Aat.tig33.55	A0A177D4Q7	Uncharacterized protein
331	Aat.tig33.56	A0A177D3X8	Uncharacterized protein
332	Aat.tig33.65	A0A177D3J5	Uncharacterized protein
333	Aat.tig33.71	A0A177D3W1	FAD dependent oxidoreductase
334	Aat.tig33.79	N4WFY2	Uncharacterized protein
335	Aat.tig33.94	---NA---	---NA---
336	Aat.tig33.97	---NA---	---NA---
337	Aat.tig33.100	A0A177D5A6	ANK_REP_REGION domain-containing protein
338	Aat.tig33.119	A0A177D4H6	Uncharacterized protein
339	Aat.tig33.173	A0A177DI03	Alpha/beta-hydrolase
340	Aat.tig33.190	---NA---	---NA---
341	Aat.tig33.191	A0A177DJ38	Uncharacterized protein
342	Aat.tig33.203	---NA---	---NA---
343	Aat.tig33.205	A0A177DJX1	Uncharacterized protein
344	Aat.tig33.207	A0A177DJM3	Uncharacterized protein
345	Aat.tig33.213	A0A177DJV8	DUF300-domain-containing protein (Transmembrane protein 184)
346	Aat.tig33.272	A0A177DJ87	Cupin_2 domain-containing protein
347	Aat.tig33.344	A0A177DJW2	Uncharacterized protein
348	Aat.tig33.386	---NA---	---NA---
349	Aat.tig33.387	---NA---	---NA---
350	Aat.tig33.389	---NA---	---NA---
351	Aat.tig33.390	---NA---	---NA---
352	Aat.tig33.391	---NA---	---NA---
353	Aat.tig33.411	A0A177DH87	Uncharacterized protein
354	Aat.tig33.460	A0A177DJ25	NAD(P)-binding protein
355	Aat.tig33.479	---NA---	---NA---
356	Aat.tig33.508	---NA---	---NA---
357	Aat.tig33.539	A0A177DE43	BTB domain-containing protein
358	Aat.tig33.562	A0A177DCM1	Uncharacterized protein
359	Aat.tig33.601	A0A177DEB9	Uncharacterized protein
360	Aat.tig33.611	A0A177DDC3	Uncharacterized protein
361	Aat.tig33.685	E5A857	Uncharacterized protein
362	Aat.tig33.686	E5A855	NACHT domain-containing protein
363	Aat.tig33.693	A0A177DEP1	HET-domain-containing protein
364	Aat.tig33.715	A0A177DES2	Carnitine acetyl transferas-like protein (Putative mitochondrial carnitine)
365	Aat.tig33.722	A0A177DDN6	Uncharacterized protein
366	Aat.tig33.748	A0A177DDW9	Uncharacterized protein
367	Aat.tig33.756	A0A177DDY5	HET-domain-containing protein (Fragment)
368	Aat.tig33.758	M2T547	Uncharacterized protein (Fragment)
369	Aat.tig33.759	---NA---	---NA---
370	Aat.tig33.760	A0A1V8S7K0	Uncharacterized protein (Fragment)
371	Aat.tig33.761	A0A178AFX2	Uncharacterized protein
372	Aat.tig33.767	A0A177D4A1	Uncharacterized protein
373	Aat.tig33.782	A0A177D4P3	MYND-type domain-containing protein
374	Aat.tig33.784	A0A177D4M1	Uncharacterized protein (Fragment)
375	Aat.tig33.785	A0A177D439	Uncharacterized protein
376	Aat.tig33.789	A0A177D4X8	HET domain-containing protein
377	Aat.tig33.801	A0A177D5Q2	Uncharacterized protein
378	Aat.tig33.840	A0A177D4R0	Zn(2)-C6 fungal-type domain-containing protein
379	Aat.tig33.854	A0A163GHL3	Carbohydrate binding
380	Aat.tig33.857	A0A178AC67	HET-domain-containing protein
381	Aat.tig5.24	A0A177DCC9	Uncharacterized protein
382	Aat.tig5.28	A0A177DDX3	TPR-like protein
383	Aat.tig5.29	A0A177DCR5	Uncharacterized protein
384	Aat.tig5.41	A0A177DCV7	HET-domain-containing protein
385	Aat.tig5.46	A0A177DCP7	Uncharacterized protein
386	Aat.tig5.62	A0A177DCS5	Uncharacterized protein
387	Aat.tig5.67	A0A0L1HZ18	---NA---
388	Aat.tig5.76	---NA---	---NA---
389	Aat.tig5.77	---NA---	---NA---
390	Aat.tig5.84	A0A177DDR3	HET-domain-containing protein (Fragment)
391	Aat.tig5.116	A0A177DA88	Uncharacterized protein
392	Aat.tig5.120	---NA---	---NA---
393	Aat.tig5.131	A0A177DEI1	Uncharacterized protein
394	Aat.tig5.133	A0A177DDA9	Uncharacterized protein
395	Aat.tig5.134	A0A177DCI8	NACHT domain-containing protein
396	Aat.tig5.135	A0A177DDK1	Uncharacterized protein
397	Aat.tig5.137	A0A177DCE5	X-Pro dipeptidyl-peptidase protein
398	Aat.tig5.142	A0A177DBN6	Uncharacterized protein
399	Aat.tig5.143	A0A177DDI5	Uncharacterized protein
400	Aat.tig5.145	A0A178AQK9	Uncharacterized protein
401	Aat.tig5.159	A0A178EGD3	Uncharacterized protein
402	Aat.tig5.164	A0A0L1HC95	---NA---
403	Aat.tig5.170	A0A177DBI3	Uncharacterized protein
404	Aat.tig5.182	---NA---	---NA---
405	Aat.tig5.186	A0A177DBV8	Uncharacterized protein
406	Aat.tig5.188	A0A177DBG9	Uncharacterized protein
407	Aat.tig5.192	A0A177DEA8	Uncharacterized protein
408	Aat.tig5.217	A0A177DC73	Uncharacterized protein
409	Aat.tig5.309	A0A177DGR1	Uncharacterized protein
410	Aat.tig5.319	A0A177DES0	Uncharacterized protein
411	Aat.tig5.322	A0A177DE25	Uncharacterized protein
412	Aat.tig5.345	A0A177DER5	RING-type domain-containing protein
413	Aat.tig5.370	A0A177DEL2	DUF1754-domain-containing protein
414	Aat.tig5.435	A0A177DEG8	Uncharacterized protein
415	Aat.tig5.488	A0A177DDK3	Uncharacterized protein
416	Aat.tig5.490	---NA---	---NA---
417	Aat.tig5.493	A0A177DG64	HET-domain-containing protein
418	Aat.tig5.515	A0A177DDI2	Clr5 domain-containing protein
419	Aat.tig5.517	A0A177DF61	Uncharacterized protein
420	Aat.tig5.519	A0A177DF48	MYND-type domain-containing protein
421	Aat.tig5.523	A0A177DDH6	Uncharacterized protein
422	Aat.tig5.528	A0A177DF39	Uncharacterized protein
423	Aat.tig5.529	A0A177DG19	Uncharacterized protein
424	Aat.tig5.563	A0A177DER4	Uncharacterized protein
425	Aat.tig5.633	---NA---	---NA---
426	Aat.tig5.634	---NA---	---NA---
427	Aat.tig5.669	A0A177DJY6	Uncharacterized protein
428	Aat.tig5.674	A0A177DL59	Uncharacterized protein
429	Aat.tig5.681	A0A177DK72	Uncharacterized protein
430	Aat.tig5.793	---NA---	---NA---
431	Aat.tig5.834	A0A177DMQ3	U6 snRNA-associated Sm-like protein LSm8
432	Aat.tig5.863	A0A177DM70	Uncharacterized protein
433	Aat.tig5.867	---NA---	---NA---
434	Aat.tig5.916	A0A177DKB6	Uncharacterized protein
435	Aat.tig5.948	A0A177DKU4	Uncharacterized protein
436	Aat.tig5.981	A0A177DM62	Zn(2)-C6 fungal-type domain-containing protein
437	Aat.tig5.984	A0A177DN85	Uncharacterized protein
438	Aat.tig5.990	A0A1G4ATX8	Methyltransf_25 domain-containing protein
439	Aat.tig5.991	A0A229Z0E1	---NA---
440	Aat.tig5.992	---NA---	---NA---
441	Aat.tig5.1001	A0A177D543	HET-domain-containing protein
442	Aat.tig5.1013	---NA---	---NA---
443	Aat.tig5.1051	---NA---	---NA---
444	Aat.tig5.1073	---NA---	---NA---
445	Aat.tig5.1117	A0A177DS38	UPF0057-domain-containing protein
446	Aat.tig5.1137	A0A177DT05	Uncharacterized protein
447	Aat.tig5.1161	A0A177DUC3	Uncharacterized protein
448	Aat.tig5.1173	A0A177DTQ9	Uncharacterized protein
449	Aat.tig5.1227	M2T9E1	ANK_REP_REGION domain-containing protein
450	Aat.tig5.1228	---NA---	---NA---
451	Aat.tig5.1229	W6YN24	Uncharacterized protein
452	Aat.tig5.1231	---NA---	---NA---
453	Aat.tig5.1232	R0KAJ3	Uncharacterized protein
454	Aat.tig5.1233	---NA---	---NA---
455	Aat.tig5.1234	M2TG37	Uncharacterized protein
456	Aat.tig5.1235	N4WTZ3	Uncharacterized protein
457	Aat.tig5.1236	---NA---	---NA---
458	Aat.tig5.1238	M2T7E3	CHAT domain-containing protein
459	Aat.tig5.1239	B2WPJ8	Uncharacterized protein
460	Aat.tig5.1240	B2W5I0	Uncharacterized protein
461	Aat.tig5.1241	R0K1T1	Uncharacterized protein
462	Aat.tig5.1242	---NA---	---NA---
463	Aat.tig5.1243	---NA---	---NA---
464	Aat.tig5.1244	C9K7E7	Gag-like protein
465	Aat.tig5.1245	C9K7E8	Pol-like protein
466	Aat.tig5.1246	C9K7E8	Pol-like protein
467	Aat.tig5.1247	C9K7E8	Pol-like protein
468	Aat.tig5.1250	A0A178DF31	HET-domain-containing protein
469	Aat.tig5.1251	---NA---	---NA---
470	Aat.tig5.1252	R0KGB9	Uncharacterized protein
471	Aat.tig5.1255	N4XES8	Protein kinase domain-containing protein
472	Aat.tig5.1256	R0IQX0	Uncharacterized protein
473	Aat.tig5.1262	A0A177DRQ2	Uncharacterized protein
474	Aat.tig5.1296	A0A177DU47	Zn(2)-C6 fungal-type domain-containing protein
475	Aat.tig5.1350	---NA---	---NA---
476	Aat.tig5.1380	A0A177DUY6	Uncharacterized protein
477	Aat.tig5.1391	A0A177DTQ1	Amidohydrolase 2
478	Aat.tig5.1408	W7EME4	DUF2293 domain-containing protein
479	Aat.tig5.1429	A0A177DT23	RING-type domain-containing protein
480	Aat.tig5.1449	A0A177DV66	Alcohol oxidase
481	Aat.tig5.1454	A0A177DSC9	DUF1115 domain-containing protein
482	Aat.tig5.1529	A0A177DTJ8	Class I glutamine amidotransferase-like protein
483	Aat.tig5.1539	A0A177DVI9	Uncharacterized protein
484	Aat.tig5.1541	---NA---	---NA---
485	Aat.tig5.1542	---NA---	---NA---
486	Aat.tig5.1576	A0A177DTN8	B3/B4 tRNA-binding domain-containing protein
487	Aat.tig5.1614	A0A177DV70	Tricorn protease N-terminal domain-containing protein
488	Aat.tig5.1638	G2YNW8	Uncharacterized protein
489	Aat.tig5.1639	A7F4E2	Uncharacterized protein
490	Aat.tig5.1640	---NA---	---NA---
491	Aat.tig5.1642	A0A177DV92	Uncharacterized protein
492	Aat.tig5.1651	A0A177DT17	Uncharacterized protein
493	Aat.tig5.1667	A0A177DJB6	Uncharacterized protein
494	Aat.tig5.1682	A0A177DHD8	Fungal_trans domain-containing protein
495	Aat.tig5.1686	A0A177DJT6	Uncharacterized protein
496	Aat.tig5.1739	A0A177DHU8	Uncharacterized protein
497	Aat.tig5.1748	A0A177DH17	Uncharacterized protein
498	Aat.tig5.1755	A0A177DI30	C2H2-type domain-containing protein
499	Aat.tig5.1774	---NA---	---NA---
500	Aat.tig5.1784	---NA---	---NA---
501	Aat.tig5.1793	A0A177DJI1	Isochorismatase hydrolase
502	Aat.tig5.1794	---NA---	---NA---
503	Aat.tig5.1821	A0A177DJF6	HET-domain-containing protein
504	Aat.tig5.1822	---NA---	---NA---
505	Aat.tig5.1839	A0A177DIU5	C3H1-type domain-containing protein (Fragment)
506	Aat.tig5.1858	A0A178B462	HET-domain-containing protein
507	Aat.tig5.1870	A0A177DGM6	Alpha/beta-hydrolase
508	Aat.tig5.1890	A0A177DI79	Uncharacterized protein
509	Aat.tig5.1899	---NA---	---NA---
510	Aat.tig5.1904	A0A177DIL4	Uncharacterized protein
511	Aat.tig5.1919	A0A177DHZ5	Uncharacterized protein
512	Aat.tig5.1920	A0A177DI52	Alpha/beta superfamily hydrolase
513	Aat.tig5.1937	---NA---	---NA---
514	Aat.tig5.1978	---NA---	---NA---
515	Aat.tig5.1982	A0A1Z5T7B2	Uncharacterized protein
516	Aat.tig5.1983	A0A163JPX3	Uncharacterized protein
517	Aat.tig5.1989	A0A0L1I1W1	---NA---
518	Aat.tig5.1990	---NA---	---NA---
519	Aat.tig6753.4	---NA---	---NA---
520	Aat.tig6753.5	---NA---	---NA---
521	Aat.tig6753.6	A0A2B7ZN31	HET domain-containing protein
522	Aat.tig6753.7	---NA---	---NA---
523	Aat.tig6753.13	A0A096PBZ8	WGS project CBMD000000000 data, contig CS3427_c001274
524	Aat.tig6753.15	A0A177D6N4	Uncharacterized protein
525	Aat.tig6753.16	L2FR30	Ankyrin repeat protein
526	Aat.tig6753.21	A0A1L7XMP6	HET domain-containing protein
527	Aat.tig6753.22	B2W4D5	Uncharacterized protein
528	Aat.tig6753.26	A0A1L9UEN5	NmrA domain-containing protein
529	Aat.tig6753.27	A0A0U4Z0L6	Aminotran_1_2 domain-containing protein
530	Aat.tig6753.28	A0A0D2D8Z3	Zn(2)-C6 fungal-type domain-containing protein
531	Aat.tig6753.29	I1S353	Zn(2)-C6 fungal-type domain-containing protein
532	Aat.tig6753.32	---NA---	---NA---
533	Aat.tig6753.34	---NA---	---NA---
534	Aat.tig6753.36	A0A177D7H4	NAD(P)-binding protein
535	Aat.tig6753.38	A0A1Y2MBB0	Fibronectin type-III domain-containing protein
536	Aat.tig6753.55	A0A177D6R1	F-box domain-containing protein
537	Aat.tig6753.80	---NA---	---NA---
538	Aat.tig6753.85	---NA---	---NA---
539	Aat.tig6753.87	A0A177D6Z1	RING-type domain-containing protein
540	Aat.tig6753.90	A0A177D6I3	Uncharacterized protein
541	Aat.tig6753.160	A0A177D7C6	RING-type domain-containing protein
542	Aat.tig6753.179	A0A177D235	Uncharacterized protein
543	Aat.tig6753.196	A0A177DAC1	C2H2-type domain-containing protein
544	Aat.tig6753.230	A0A177D8C2	Uncharacterized protein
545	Aat.tig6753.241	A0A177D8S7	NAD(P)-binding protein
546	Aat.tig6753.262	A0A177D9T8	Uncharacterized protein
547	Aat.tig6753.270	A0A177D920	Uncharacterized protein
548	Aat.tig6753.273	A0A177DA31	SP-RING-type domain-containing protein
549	Aat.tig6753.303	A0A0L1HKX0	---NA---
550	Aat.tig6753.309	---NA---	---NA---
551	Aat.tig6753.339	A0A177D8M2	Uncharacterized protein
552	Aat.tig6753.349	---NA---	---NA---
553	Aat.tig6753.366	A0A177D963	Uncharacterized protein
554	Aat.tig6753.367	A0A177DA35	Uncharacterized protein
555	Aat.tig6753.383	A0A177D8S2	Uncharacterized protein
556	Aat.tig6753.414	A0A177DA84	Zn(2)-C6 fungal-type domain-containing protein
557	Aat.tig6753.448	A0A177D5X9	Fe2+/Zn2+ regulated transporter
558	Aat.tig6753.465	A0A177D6K2	Nsp1_C domain-containing protein
559	Aat.tig6753.535	W6Y5S3	Uncharacterized protein
560	Aat.tig6753.548	A0A177D6M1	Citrinin biosynthesis oxydoreductase CtnB
561	Aat.tig6753.710	A0A177DQ09	Uncharacterized protein
562	Aat.tig6753.718	A0A177DPY6	Uncharacterized protein
563	Aat.tig6753.752	B2WD28	Uncharacterized protein
564	Aat.tig6753.825	A0A177DRQ7	Uncharacterized protein
565	Aat.tig6753.846	A0A177DPP4	Uncharacterized protein
566	Aat.tig6753.848	A0A177DQE2	Actin-like ATPase domain-containing protein
567	Aat.tig6753.866	A0A0L1HKP6	---NA---
568	Aat.tig6753.875	A0A177DQH1	Uncharacterized protein
569	Aat.tig6753.883	Q5ATI2	Uncharacterized protein
570	Aat.tig6753.886	---NA---	---NA---
571	Aat.tig6753.887	C9K7F5	Similar to Tc1-mariner class transposase
572	Aat.tig6753.888	C9K7F6	Uncharacterized protein ORF13
573	Aat.tig6753.889	W7DRT3	Uncharacterized protein
574	Aat.tig6753.893	A0A0L1HKJ8	---NA---
575	Aat.tig6753.894	B6QN15	Kinesin family protein
576	Aat.tig6753.895	M2R099	Uncharacterized protein (Fragment)
577	Aat.tig6753.896	E5A1V2	Uncharacterized protein
578	Aat.tig6753.897	A0A0L1HS72	---NA---
579	Aat.tig6753.898	W6ZNW4	Uncharacterized protein
580	Aat.tig6753.899	M2SIG0	Uncharacterized protein
581	Aat.tig6753.901	G2YSI4	Uncharacterized protein
582	Aat.tig6753.914	A0A177DRD2	Uncharacterized protein
583	Aat.tig6753.918	A0A177DPA4	Alpha/beta-hydrolase
584	Aat.tig6753.919	---NA---	---NA---
585	Aat.tig6753.937	---NA---	---NA---
586	Aat.tig6753.945	A0A177DST9	Uncharacterized protein
587	Aat.tig6753.946	A0A177DRG7	Kinase-like protein
588	Aat.tig6753.947	A0A177DS41	Uncharacterized protein
589	Aat.tig6753.953	A0A177DS33	Uncharacterized protein
590	Aat.tig6753.965	---NA---	---NA---
591	Aat.tig6753.971	---NA---	---NA---
592	Aat.tig6753.996	A0A177D1Q3	Uncharacterized protein
593	Aat.tig6753.997	A0A177D262	ADP-ribosylglycohydrolase family protein
594	Aat.tig6753.998	U1G9B0	Uncharacterized protein
595	Aat.tig6753.999	---NA---	---NA---
596	Aat.tig6753.1000	---NA---	---NA---
597	Aat.tig6753.1001	A0A1V6T3G1	Uncharacterized protein
598	Aat.tig6753.1002	A0A1V6T2R9	Protein kinase domain-containing protein
599	Aat.tig6753.1003	A0A177D104	Uncharacterized protein
600	Aat.tig6753.1004	A0A177D104	Uncharacterized protein
601	Aat.tig6753.1005	A0A0L1HL03	---NA---
602	Aat.tig6753.1006	M2RSH1	CCHC-type domain-containing protein
603	Aat.tig6753.1007	R0ITR8	Retrotrans_gag domain-containing protein (Fragment)
604	Aat.tig6753.1008	---NA---	---NA---
605	Aat.tig6753.1009	A0A0G2DZ22	Putative het domain-containing protein
606	Aat.tig6754.1	---NA---	---NA---
607	Aat.tig6754.2	A0A0G2DZ22	Putative het domain-containing protein
608	Aat.tig6755.7	---NA---	---NA---
609	Aat.tig6755.8	T0LRQ2	Uncharacterized protein
610	Aat.tig6755.13	A0A177D768	Uncharacterized protein
611	Aat.tig6755.14	A0A177D7U4	FtsJ domain-containing protein
612	Aat.tig6755.15	---NA---	---NA---
613	Aat.tig6755.19	A0A177D7M3	Uncharacterized protein
614	Aat.tig6755.20	A0A177D778	Uncharacterized protein
615	Aat.tig6755.23	A0A177D658	Uncharacterized protein
616	Aat.tig6755.29	A0A0L1HLD5	---NA---
617	Aat.tig6755.33	A0A177D714	HET-domain-containing protein
618	Aat.tig6755.35	A0A178EBW0	Fungal_trans domain-containing protein
619	Aat.tig6755.36	A0A1R3RPD5	Uncharacterized protein
620	Aat.tig6755.37	A0A177D8B9	Glyoxalase/Bleomycin resistance protein/Dihydroxybiphenyl dioxygenase
621	Aat.tig6755.38	W7EES0	Uncharacterized protein
622	Aat.tig6755.39	E3RNW0	Uncharacterized protein
623	Aat.tig6755.40	A0A177D6Y0	WD40 repeat-like protein
624	Aat.tig6755.41	A0A177D7A5	Putative secreted protein
625	Aat.tig6755.42	A0A177CSJ0	HET-domain-containing protein
626	Aat.tig6755.58	A0A178DNR2	NAD(P)-binding protein
627	Aat.tig6755.62	A0A178DUB7	Uncharacterized protein
628	Aat.tig6755.64	A0A177D660	Uncharacterized protein
629	Aat.tig6755.90	A0A177D6E7	Uncharacterized protein
630	Aat.tig6755.93	A0A177D5X1	Uncharacterized protein
631	Aat.tig6755.96	A0A177D859	Uncharacterized protein
632	Aat.tig6755.108	A0A177D7D3	Uncharacterized protein
633	Aat.tig6755.114	A0A177D608	Uncharacterized protein
634	Aat.tig6755.117	A0A177D7K3	Uncharacterized protein
635	Aat.tig6755.121	A0A177D6A9	HET-domain-containing protein
636	Aat.tig6755.196	A0A177D6R8	CinA domain-containing protein
637	Aat.tig6755.214	---NA---	---NA---
638	Aat.tig6755.218	A0A177D6E3	Uncharacterized protein
639	Aat.tig6755.263	A0A177D6H6	Uncharacterized protein
640	Aat.tig6755.265	A0A177DBN8	Uncharacterized protein
641	Aat.tig6755.272	A0A177DB77	DNL zinc finger domain-containing protein
642	Aat.tig6755.282	A0A177DDA2	Uncharacterized protein
643	Aat.tig6755.294	R0II05	Uncharacterized protein
644	Aat.tig6755.346	A0A177DAN6	Uncharacterized protein
645	Aat.tig6755.362	A0A177DAW6	Uncharacterized protein
646	Aat.tig6755.385	A0A0L1HXI4	---NA---
647	Aat.tig6755.425	A0A177DAY2	Uncharacterized protein
648	Aat.tig6755.460	A0A177DBC3	Uncharacterized protein
649	Aat.tig6755.466	A0A177DCG0	C2H2-type domain-containing protein
650	Aat.tig6755.467	A0A177DCX5	Uncharacterized protein
651	Aat.tig6755.497	A0A177DB31	Uncharacterized protein
652	Aat.tig6755.550	A0A177D9S4	Uncharacterized protein
653	Aat.tig6755.609	A0A177DBN5	F-box domain-containing protein
654	Aat.tig6755.625	Q0UZ57	Protein kinase domain-containing protein
655	Aat.tig6755.627	A0A177D9Y7	Uncharacterized protein
656	Aat.tig6755.628	A0A177DA16	Uncharacterized protein
657	Aat.tig6755.630	A0A177DAR5	Uncharacterized protein
658	Aat.tig6755.645	A0A177DBL8	Uncharacterized protein
659	Aat.tig6755.646	A0A177DAT5	Zincin
660	Aat.tig6755.651	---NA---	---NA---
661	Aat.tig6755.685	A0A1Y1ZU81	Uncharacterized protein
662	Aat.tig6755.686	A0A1Y1ZUC8	Uncharacterized protein
663	Aat.tig6755.690	A0A177DA87	ANK_REP_REGION domain-containing protein
664	Aat.tig6755.694	---NA---	---NA---
665	Aat.tig6755.714	A0A177DA59	HET domain-containing protein
666	Aat.tig6755.723	A0A177DA68	HET domain-containing protein
667	Aat.tig6755.727	A0A0F9ZWE0	Uncharacterized protein
668	Aat.tig6755.728	A0A1T3C4K0	Uncharacterized protein
669	Aat.tig6755.729	---NA---	---NA---
670	Aat.tig6755.746	E3RJP5	ANK_REP_REGION domain-containing protein
671	Aat.tig6755.748	A0A177DAC9	HET-domain-containing protein
672	Aat.tig6755.750	N4WM34	DUF1338 domain-containing protein
673	Aat.tig6755.752	A0A1L7VZQ2	Uncharacterized protein
674	Aat.tig6755.754	R1EN69	Putative mfs quinate transporter protein
675	Aat.tig6755.755	A0A0L1HRN6	---NA---
676	Aat.tig6755.756	A0A178ASI5	Uncharacterized protein
677	Aat.tig6755.765	A0A177DAA9	Ribosomal protein S16
678	Aat.tig6755.770	A0A177DB37	Uncharacterized protein
679	Aat.tig6755.771	A0A178AD64	Uncharacterized protein
680	Aat.tig6755.773	A0A177DAI2	Uncharacterized protein
681	Aat.tig6757.1	A0A178B036	DUF300-domain-containing protein
682	Aat.tig6758.1	A0A1Y2LKS0	Uncharacterized protein
683	Aat.tig6758.2	A0A177C0J8	DUF300-domain-containing protein
684	Aat.tig6758.5	A0A096PBZ8	WGS project CBMD000000000 data, contig CS3427_c001274
685	Aat.tig6758.15	A0A0L1IKC7	Putative bZIP transcription factor (Atf21)
686	Aat.tig6758.20	A0A177D391	HET-domain-containing protein
687	Aat.tig6758.31	A0A177D4Q0	Zn(2)-C6 fungal-type domain-containing protein
688	Aat.tig6758.35	A0A177D4C6	Uncharacterized protein
689	Aat.tig6758.38	A0A177D4P4	Uncharacterized protein
690	Aat.tig6758.47	A0A177D513	Uncharacterized protein
691	Aat.tig6758.50	A0A177D3I7	Alpha/beta-hydrolase
692	Aat.tig6758.59	A0A177D2Z3	Uncharacterized protein
693	Aat.tig6758.61	A0A177D3K9	Uncharacterized protein
694	Aat.tig6758.75	A0A177D2X4	SNARE complex subunit
695	Aat.tig6758.107	---NA---	---NA---
696	Aat.tig6758.110	A0A177D373	Uncharacterized protein
697	Aat.tig6758.111	A0A177D1Z8	Uncharacterized protein
698	Aat.tig6758.113	A0A177D1F9	Glyco_hydro_cc domain-containing protein
699	Aat.tig6758.115	A0A179IBE4	ANK_REP_REGION domain-containing protein
700	Aat.tig6758.159	A0A177DSS2	PLC-like phosphodiesterase
701	Aat.tig6758.226	A0A177DQX0	Uncharacterized protein
702	Aat.tig6758.259	A0A0L1HYJ3	---NA---
703	Aat.tig6758.264	A0A177DSF6	Prolyl-tRNA synthetase
704	Aat.tig6758.319	A0A177DSG8	Uncharacterized protein
705	Aat.tig6758.431	A0A177DSJ3	Mitochondrial carrier
706	Aat.tig6758.454	---NA---	---NA---
707	Aat.tig6758.456	---NA---	---NA---
708	Aat.tig6758.475	A0A177DRS7	Uncharacterized protein
709	Aat.tig6758.481	A0A177DPS4	Uncharacterized protein
710	Aat.tig6758.522	E4ZRL5	AAA domain-containing protein
711	Aat.tig6758.523	E4ZRL6	Uncharacterized protein
712	Aat.tig6758.535	---NA---	---NA---
713	Aat.tig6758.548	W6YGJ4	Uncharacterized protein
714	Aat.tig6758.553	A0A177D3V5	GroES-like protein
715	Aat.tig6758.555	A0A177D2U6	C2H2-type domain-containing protein
716	Aat.tig6758.578	A0A1Y2LN87	HET domain-containing protein
717	Aat.tig6758.589	A0A177D2Q6	Uncharacterized protein
718	Aat.tig6758.596	A0A177D0S8	Uncharacterized protein
719	Aat.tig6758.607	A0A1Y2LHP7	Uncharacterized protein

## Sheet: AatPN2_specific
S.No.	Gene ID	Uniprot ID	Description
1	tig1.6	A0A177D9M1	Uncharacterized protein (Fragment)
2	tig1.35	W7MQT6	Protein kinase domain-containing protein
3	tig1.36	---NA---	---NA---
4	tig1.37	A0A0N1HGT8	Uncharacterized protein
5	tig1.59	---NA---	---NA---
6	tig1.126	A0A177DAR6	Uncharacterized protein
7	tig1.176	---NA---	---NA---
8	tig1.395	A0A177DZX5	Transcriptional coactivator/pterin dehydratase
9	tig1.423	---NA---	---NA---
10	tig1.431	E3S7E4	Protein kinase domain-containing protein
11	tig1.723	---NA---	---NA---
12	tig1.959	A0A177DW00	Uncharacterized protein
13	tig1.960	---NA---	---NA---
14	tig1.1071	A0A177DYE9	LITAF domain-containing protein
15	tig1.1142	---NA---	---NA---
16	tig1.1198	---NA---	---NA---
17	tig1.1440	A0A177DGV1	Uncharacterized protein
18	tig1.1461	---NA---	---NA---
19	tig1.1644	A0A178EGF5	Uncharacterized protein
20	tig1.1751	A0A178AG03	Ankyrin
21	tig1.1967	---NA---	---NA---
22	tig1.2220	A0A177DN31	Uncharacterized protein
23	tig1.2273	---NA---	---NA---
24	tig1.2274	---NA---	---NA---
25	tig1.2275	A0A1L7WFF7	Uncharacterized protein
26	tig1.2335	---NA---	---NA---
27	tig11.1	---NA---	---NA---
28	tig11.16	---NA---	---NA---
29	tig11.24	A0A177D8Y1	Uncharacterized protein
30	tig11.29	A0A1Y1ZYN7	Kinase-like domain-containing protein
31	tig11.30	A0A1Y2MFI3	Uncharacterized protein
32	tig11.31	A0A177D6L8	Protein kinase domain-containing protein
33	tig11.272	B2W5C1	Uncharacterized protein
34	tig11.343	---NA---	---NA---
35	tig11.436	A0A1Y2LZ48	Zn(2)-C6 fungal-type domain-containing protein
36	tig11.437	A0A1Y2LZ29	Uncharacterized protein
37	tig12831.1	---NA---	---NA---
38	tig12831.5	A0A178A7U2	ANK_REP_REGION domain-containing protein
39	tig12832.1	A0A177D1Y1	Uncharacterized protein
40	tig12832.3	A0A177D2B3	HET domain-containing protein
41	tig12832.7	A0A178A7U2	ANK_REP_REGION domain-containing protein
42	tig12832.101	---NA---	---NA---
43	tig12832.148	A0A1Y2MHQ7	Uncharacterized protein
44	tig12832.161	A0A177DPV7	C2H2-type domain-containing protein
45	tig12832.235	---NA---	---NA---
46	tig12832.392	---NA---	---NA---
47	tig12832.509	---NA---	---NA---
48	tig12832.598	A0A0N1HSY1	HET domain-containing protein
49	tig12832.616	A0A0L1HJF5	---NA---
50	tig13.11	A0A178AHL9	Uncharacterized protein
51	tig13.12	B2WPM4	Uncharacterized protein
52	tig13.13	A0A178AGV2	Uncharacterized protein
53	tig13.41	W6ZU34	Uncharacterized protein
54	tig13.45	---NA---	---NA---
55	tig13.49	---NA---	---NA---
56	tig13.57	W6YU27	T5orf172 domain-containing protein
57	tig13.58	A0A163JMP4	Phosphorelay sensor kinase
58	tig13.68	A0A177D6L0	Uncharacterized protein
59	tig13.468	A0A177E447	Uncharacterized protein
60	tig13.811	A0A0L1HLU3	---NA---
61	tig13.962	---NA---	---NA---
62	tig13.1069	A0A2A9NZ17	Uncharacterized protein
63	tig13.1070	---NA---	---NA---
64	tig18.12	A0A177D1U1	Uncharacterized protein
65	tig18.13	A0A177D2U3	Uncharacterized protein
66	tig18.39	A0A177D499	Uncharacterized protein
67	tig18.57	---NA---	---NA---
68	tig18.124	---NA---	---NA---
69	tig18.168	A0A177DKG6	Uncharacterized protein
70	tig18.178	---NA---	---NA---
71	tig18.199	A0A1Y2ABG7	ANK_REP_REGION domain-containing protein
72	tig18.200	A0A0C9UII3	Unplaced genomic scaffold SPHSTscaffold_52, whole genome shotgun sequence (Fragment)
73	tig18.208	---NA---	---NA---
74	tig18.409	---NA---	---NA---
75	tig18.475	---NA---	---NA---
76	tig18.503	A0A177DD15	Uncharacterized protein
77	tig18.687	---NA---	---NA---
78	tig18.790	A0A177D475	Uncharacterized protein
79	tig18.793	---NA---	---NA---
80	tig18.848	A0A1Y2LQR8	HET domain-containing protein
81	tig18.849	A0A1Y2LQR8	HET domain-containing protein
82	tig18.858	M2SMR6	RBR-type E3 ubiquitin transferase (EC 2.3.2.31)
83	tig20.7	---NA---	---NA---
84	tig20.8	A0A177DYT0	Uncharacterized protein
85	tig20.13	---NA---	---NA---
86	tig20.14	---NA---	---NA---
87	tig20.67	A0A1Y2M8H6	Uncharacterized protein
88	tig20.90	A0A177E0P1	Uncharacterized protein
89	tig20.109	---NA---	---NA---
90	tig20.110	---NA---	---NA---
91	tig20.111	A0A0C1E1R4	Dimethylallyl tryptophan synthase GliD1
92	tig20.112	---NA---	---NA---
93	tig20.113	---NA---	---NA---
94	tig20.114	---NA---	---NA---
95	tig20.176	A0A177E108	DnaJ-domain-containing protein
96	tig20.370	---NA---	---NA---
97	tig20.568	---NA---	---NA---
98	tig20.616	A0A0L1HWG9	---NA---
99	tig20.694	A0A1Y1ZE54	Cupredoxin
100	tig20.699	A0A177D8C4	Acyl-CoA N-acyltransferase
101	tig23.10	W9J922	Abhydrolase_3 domain-containing protein
102	tig23.14	A0A177D8F2	Uncharacterized protein
103	tig23.16	---NA---	---NA---
104	tig23.24	---NA---	---NA---
105	tig23.32	---NA---	---NA---
106	tig23.44	---NA---	---NA---
107	tig23.75	---NA---	---NA---
108	tig23.78	---NA---	---NA---
109	tig23.199	N4X2B4	CHAT domain-containing protein (Fragment)
110	tig23.200	N4WMY2	Uncharacterized protein
111	tig23.205	---NA---	---NA---
112	tig23.280	---NA---	---NA---
113	tig28.38	---NA---	---NA---
114	tig28.89	A0A163FB00	Lipid metabolic process
115	tig28.161	---NA---	---NA---
116	tig28.167	---NA---	---NA---
117	tig28.285	A0A178B7S3	Uncharacterized protein
118	tig28.515	A0A177DP89	Uncharacterized protein
119	tig3.1	R7Z7S4	Uncharacterized protein
120	tig3.3	---NA---	---NA---
121	tig3.4	---NA---	---NA---
122	tig3.6	R0KAJ7	Uncharacterized protein
123	tig3.37	A0A177DCR5	Uncharacterized protein
124	tig3.169	G9NMJ4	ANK_REP_REGION domain-containing protein
125	tig3.189	---NA---	---NA---
126	tig3.201	---NA---	---NA---
127	tig3.227	A0A177DC96	HET-domain-containing protein
128	tig3.506	---NA---	---NA---
129	tig3.609	A0A0L1HKV9	---NA---
130	tig3.667	---NA---	---NA---
131	tig3.668	A0A1Y1YRA4	Uncharacterized protein
132	tig3.669	Q0UZ85	Protein kinase domain-containing protein
133	tig3.841	A0A177DLA9	Uncharacterized protein
134	tig3.879	---NA---	---NA---
135	tig3.1007	---NA---	---NA---
136	tig3.1027	---NA---	---NA---
137	tig3.1069	A0A177D4F7	Uncharacterized protein
138	tig3.1756	---NA---	---NA---
139	tig3.1830	W6YW28	Uncharacterized protein
140	tig3.1831	W6ZE08	Uncharacterized protein
141	tig3.1909	A0A1L7WG50	Uncharacterized protein
142	tig3.1910	---NA---	---NA---
143	tig3.1915	A0A177DHN5	Uncharacterized protein
144	tig3.1932	A0A177DH36	Uncharacterized protein
145	tig3.1945	---NA---	---NA---
146	tig9.53	A0A194X510	Uncharacterized protein
147	tig9.82	X0JAK5	FAD_binding_3 domain-containing protein
148	tig9.171	---NA---	---NA---
149	tig9.1077	---NA---	---NA---
150	tig9.1083	---NA---	---NA---
151	tig9.1097	A0A177D500	Uncharacterized protein
152	tig9.1124	A0A1J9SLZ2	S-adenosyl-l-methionine-dependent methyltransferase

## Sheet: Aat_ATCC34957_specific
S.No.	Gene ID	Uniprot ID	Description
1	Alat.LMXP01000001.1.32	A0A177DWQ6	Uncharacterized protein
2	Alat.LMXP01000001.1.232	A0A177DW34	F-box domain-containing protein
3	Alat.LMXP01000001.1.233	A0A177DW72	RmlC-like cupin
4	Alat.LMXP01000001.1.260	A0A177DWQ4	Uncharacterized protein
5	Alat.LMXP01000001.1.282	A0A177DY34	Uncharacterized protein
6	Alat.LMXP01000001.1.285	A0A177DWP7	T5orf172 domain-containing protein
7	Alat.LMXP01000001.1.319	A0A177DVZ6	Putative calcineurin-like phosphoesterase
8	Alat.LMXP01000001.1.338	M2TAW4	Glycoside hydrolase family 18 protein
9	Alat.LMXP01000001.1.357	A0A177DXA7	Uncharacterized protein
10	Alat.LMXP01000001.1.368	A0A178DKQ6	LITAF domain-containing protein
11	Alat.LMXP01000001.1.378	A0A177DWF3	DNA_binding_1 domain-containing protein
12	Alat.LMXP01000001.1.406	A0A177DW89	Metallophosphoesterase domain-containing protein 2
13	Alat.LMXP01000001.1.424	A0A177DVR4	Uncharacterized protein
14	Alat.LMXP01000001.1.445	A0A177DXJ4	Uncharacterized protein
15	Alat.LMXP01000001.1.461	A0A177DVI7	Uncharacterized protein
16	Alat.LMXP01000001.1.534	A0A177DVW9	Uncharacterized protein
17	Alat.LMXP01000001.1.540	A0A178AAI7	Uncharacterized protein
18	Alat.LMXP01000001.1.561	---NA---	---NA---
19	Alat.LMXP01000001.1.597	A0A177DYC7	Uncharacterized protein
20	Alat.LMXP01000001.1.615	---NA---	---NA---
21	Alat.LMXP01000001.1.680	A0A177DWZ9	Uncharacterized protein
22	Alat.LMXP01000001.1.711	A0A177DXB0	Uncharacterized protein
23	Alat.LMXP01000001.1.743	A0A177DZW4	Mediator of RNA polymerase II transcription subunit 9 (Mediator complex subunit 9)
24	Alat.LMXP01000001.1.744	---NA---	---NA---
25	Alat.LMXP01000001.1.748	A0A177DX93	Uncharacterized protein
26	Alat.LMXP01000001.1.771	A0A177DXG9	Uncharacterized protein
27	Alat.LMXP01000001.1.781	A0A177DXH9	Uncharacterized protein
28	Alat.LMXP01000001.1.839	A0A177DY58	Uncharacterized protein
29	Alat.LMXP01000001.1.849	A0A0L1I366	---NA---
30	Alat.LMXP01000001.1.887	A0A177DYB5	RING-type domain-containing protein
31	Alat.LMXP01000001.1.942	A0A177DZD6	C2H2-type domain-containing protein
32	Alat.LMXP01000001.1.962	A0A177DXX5	HlyIII-domain-containing protein
33	Alat.LMXP01000001.1.967	A0A177DYK3	HET domain-containing protein
34	Alat.LMXP01000001.1.970	A0A178B6K2	Uncharacterized protein
35	Alat.LMXP01000001.1.985	---NA---	---NA---
36	Alat.LMXP01000001.1.1036	A0A177DYS2	Uncharacterized protein
37	Alat.LMXP01000001.1.1074	---NA---	---NA---
38	Alat.LMXP01000001.1.1098	A0A177DYB8	Uncharacterized protein
39	Alat.LMXP01000001.1.1103	A0A177DZW0	Uncharacterized protein
40	Alat.LMXP01000001.1.1125	A0A177DYC0	Uncharacterized protein
41	Alat.LMXP01000001.1.1139	A0A177E017	BTB domain-containing protein
42	Alat.LMXP01000001.1.1156	A0A177DZ49	Uncharacterized protein
43	Alat.LMXP01000001.1.1180	G9NYT6	Uncharacterized protein
44	Alat.LMXP01000001.1.1223	A0A177DYU6	EthD domain-containing protein
45	Alat.LMXP01000001.1.1232	G4UPG1	Clr5 domain-containing protein
46	Alat.LMXP01000001.1.1237	A0A177DYR9	Uncharacterized protein
47	Alat.LMXP01000001.1.1249	A0A177DYR0	ANK_REP_REGION domain-containing protein
48	Alat.LMXP01000001.1.1268	J3PDI7	HET domain-containing protein
49	Alat.LMXP01000001.1.1270	A0A0B4G4C1	Methyltransferase (Fragment)
50	Alat.LMXP01000001.1.1271	A0A178EC76	TIM barrel metal-dependent hydrolase
51	Alat.LMXP01000001.1.1358	A0A177D989	DUF1768-domain-containing protein
52	Alat.LMXP01000001.1.1381	---NA---	---NA---
53	Alat.LMXP01000001.1.1385	A0A177DB10	Uncharacterized protein
54	Alat.LMXP01000001.1.1393	A0A0B7KMS4	Uncharacterized protein
55	Alat.LMXP01000001.1.1396	W9NDU6	Zn(2)-C6 fungal-type domain-containing protein
56	Alat.LMXP01000001.1.1397	A0A0B7KMF5	Cupin_2 domain-containing protein
57	Alat.LMXP01000001.1.1399	R0IVL0	Uncharacterized protein
58	Alat.LMXP01000001.1.1400	R0IW33	Uncharacterized protein
59	Alat.LMXP01000001.1.1401	R0KLJ0	Protein kinase domain-containing protein
60	Alat.LMXP01000001.1.1440	A0A177D904	Uncharacterized protein
61	Alat.LMXP01000001.1.1450	A0A177D8Z5	Uncharacterized protein
62	Alat.LMXP01000001.1.1457	---NA---	---NA---
63	Alat.LMXP01000001.1.1458	A0A1L7XBT5	AAA domain-containing protein
64	Alat.LMXP01000001.1.1464	---NA---	---NA---
65	Alat.LMXP01000001.1.1470	W3WU62	Uncharacterized protein
66	Alat.LMXP01000001.1.1479	---NA---	---NA---
67	Alat.LMXP01000001.1.1480	A0A177CH59	N-acetyltransferase domain-containing protein
68	Alat.LMXP01000001.1.1501	A0A177D8U4	Uncharacterized protein
69	Alat.LMXP01000001.1.1511	R0JMH3	Uncharacterized protein
70	Alat.LMXP01000001.1.1530	---NA---	---NA---
71	Alat.LMXP01000001.1.1531	A0A1L7X320	HET domain-containing protein
72	Alat.LMXP01000001.1.1532	A0A1L7X2Z0	Uncharacterized protein
73	Alat.LMXP01000001.1.1534	A0A177DAM3	Uncharacterized protein
74	Alat.LMXP01000002.1.20	W6ZTA3	Uncharacterized protein
75	Alat.LMXP01000002.1.52	A0A177DM20	Uncharacterized protein
76	Alat.LMXP01000002.1.80	A0A177DLR5	Kinase-like protein
77	Alat.LMXP01000002.1.82	A0A177DJX6	HET-domain-containing protein (Fragment)
78	Alat.LMXP01000002.1.152	A0A177DLE6	Uncharacterized protein
79	Alat.LMXP01000002.1.177	A0A177DL22	Uncharacterized protein
80	Alat.LMXP01000002.1.262	---NA---	---NA---
81	Alat.LMXP01000002.1.268	A0A177DK19	Uncharacterized protein
82	Alat.LMXP01000002.1.304	A0A177DMU3	Uncharacterized protein
83	Alat.LMXP01000002.1.307	---NA---	---NA---
84	Alat.LMXP01000002.1.317	A0A177DKU3	DNA glycosylase
85	Alat.LMXP01000002.1.322	A0A177DK76	Uncharacterized protein
86	Alat.LMXP01000002.1.396	A0A177DMQ2	Uncharacterized protein
87	Alat.LMXP01000002.1.421	---NA---	---NA---
88	Alat.LMXP01000002.1.463	---NA---	---NA---
89	Alat.LMXP01000002.1.464	---NA---	---NA---
90	Alat.LMXP01000002.1.470	---NA---	---NA---
91	Alat.LMXP01000002.1.537	A0A177D3K1	Uncharacterized protein
92	Alat.LMXP01000002.1.543	A0A177D422	Uncharacterized protein
93	Alat.LMXP01000002.1.566	A0A177DTI6	Zn(2)-C6 fungal-type domain-containing protein
94	Alat.LMXP01000002.1.578	A0A177DRC0	Uncharacterized protein
95	Alat.LMXP01000002.1.579	A0A177DS19	Uncharacterized protein
96	Alat.LMXP01000002.1.611	A0A177DT61	Uncharacterized protein (Fragment)
97	Alat.LMXP01000002.1.622	---NA---	---NA---
98	Alat.LMXP01000002.1.679	A0A177DRM5	Uncharacterized protein
99	Alat.LMXP01000002.1.681	A0A177DSF1	RING-type domain-containing protein
100	Alat.LMXP01000002.1.689	A0A177DRN5	Alpha/beta-hydrolase
101	Alat.LMXP01000002.1.704	A0A177DTX7	Uncharacterized protein
102	Alat.LMXP01000002.1.719	A0A177DSS8	Cell wall biogenesis protein-like protein Ecm15
103	Alat.LMXP01000002.1.740	---NA---	---NA---
104	Alat.LMXP01000002.1.798	A0A177DTT5	Structure-specific endonuclease subunit SLX1 (EC 3.1.-.-)
105	Alat.LMXP01000002.1.811	A0A177DS45	Uncharacterized protein
106	Alat.LMXP01000002.1.821	A0A177DS54	Uncharacterized protein
107	Alat.LMXP01000002.1.823	A0A177DSV2	Uncharacterized protein
108	Alat.LMXP01000002.1.834	---NA---	---NA---
109	Alat.LMXP01000002.1.850	A0A177DS60	Uncharacterized protein
110	Alat.LMXP01000002.1.918	A0A177DSD0	Uncharacterized protein
111	Alat.LMXP01000002.1.930	E3RTU5	Uncharacterized protein
112	Alat.LMXP01000002.1.1059	---NA---	---NA---
113	Alat.LMXP01000002.1.1066	---NA---	---NA---
114	Alat.LMXP01000002.1.1118	A0A177DTT6	Uncharacterized protein
115	Alat.LMXP01000002.1.1119	A0A177DTP6	Uncharacterized protein
116	Alat.LMXP01000002.1.1126	A0A177DJX8	Uncharacterized protein
117	Alat.LMXP01000002.1.1169	---NA---	---NA---
118	Alat.LMXP01000002.1.1204	---NA---	---NA---
119	Alat.LMXP01000002.1.1224	---NA---	---NA---
120	Alat.LMXP01000002.1.1225	---NA---	---NA---
121	Alat.LMXP01000002.1.1226	---NA---	---NA---
122	Alat.LMXP01000002.1.1252	R0IKI9	Uncharacterized protein
123	Alat.LMXP01000002.1.1273	---NA---	---NA---
124	Alat.LMXP01000002.1.1288	A0A177DGJ6	F-box domain-containing protein
125	Alat.LMXP01000002.1.1327	A0A177DGR8	Uncharacterized protein
126	Alat.LMXP01000002.1.1391	---NA---	---NA---
127	Alat.LMXP01000002.1.1400	---NA---	---NA---
128	Alat.LMXP01000002.1.1421	A0A177DG68	Uncharacterized protein
129	Alat.LMXP01000002.1.1432	A0A177DGE5	Ethyl tert-butyl ether degradation EthD
130	Alat.LMXP01000002.1.1437	---NA---	---NA---
131	Alat.LMXP01000002.1.1470	A0A177DHF6	Uncharacterized protein
132	Alat.LMXP01000002.1.1496	A0A178AYY9	HET domain-containing protein
133	Alat.LMXP01000002.1.1497	A0A177DHC8	Uncharacterized protein
134	Alat.LMXP01000002.1.1498	A0A177DHI1	FA_desaturase domain-containing protein (Fragment)
135	Alat.LMXP01000003.1.49	A0A177D709	Uncharacterized protein (Fragment)
136	Alat.LMXP01000003.1.69	---NA---	---NA---
137	Alat.LMXP01000003.1.79	A0A1V6TBZ7	Uncharacterized protein
138	Alat.LMXP01000003.1.80	---NA---	---NA---
139	Alat.LMXP01000003.1.81	J3KI55	Vacuolar protein sorting protein 62
140	Alat.LMXP01000003.1.87	A0A177D684	Uncharacterized protein
141	Alat.LMXP01000003.1.89	M2R660	Uncharacterized protein
142	Alat.LMXP01000003.1.110	A0A094AHZ3	GPI inositol-deacylase (EC 3.1.-.-)
143	Alat.LMXP01000003.1.120	---NA---	---NA---
144	Alat.LMXP01000003.1.135	A0A177D6R5	NAD_binding_4 domain-containing protein
145	Alat.LMXP01000003.1.163	A0A177D3E1	Rhamnose mutarotase
146	Alat.LMXP01000003.1.174	---NA---	---NA---
147	Alat.LMXP01000003.1.217	A0A177DFM7	Chitooligosaccharide deacetylase
148	Alat.LMXP01000003.1.257	A0A178BAU2	HET-domain-containing protein
149	Alat.LMXP01000003.1.273	---NA---	---NA---
150	Alat.LMXP01000003.1.309	A0A177DH51	Uncharacterized protein
151	Alat.LMXP01000003.1.346	A0A177DG11	Uncharacterized protein
152	Alat.LMXP01000003.1.361	A0A177DFH3	Four F5 protein
153	Alat.LMXP01000003.1.381	A0A177DGC0	Acetyltransferas-like protein
154	Alat.LMXP01000003.1.416	---NA---	---NA---
155	Alat.LMXP01000003.1.433	A0A177DHI0	Uncharacterized protein
156	Alat.LMXP01000003.1.528	A0A177DGS1	Mannosyltransferase (EC 2.4.1.-)
157	Alat.LMXP01000003.1.551	A0A177DTZ3	Uncharacterized protein
158	Alat.LMXP01000003.1.577	A0A1Y2ABF0	Uncharacterized protein
159	Alat.LMXP01000003.1.625	A0A177DTD3	Uncharacterized protein
160	Alat.LMXP01000003.1.627	M2QZZ8	DUF4536 domain-containing protein
161	Alat.LMXP01000003.1.630	A0A177DW38	Uncharacterized protein
162	Alat.LMXP01000003.1.696	A0A177DV32	Uncharacterized protein
163	Alat.LMXP01000003.1.745	A0A177DVV8	HET-domain-containing protein
164	Alat.LMXP01000003.1.779	A0A178DU33	Uncharacterized protein
165	Alat.LMXP01000003.1.811	A0A177DTY9	Uncharacterized protein
166	Alat.LMXP01000003.1.841	A0A177DUS5	Uncharacterized protein
167	Alat.LMXP01000003.1.905	B2VRN3	Uncharacterized protein
168	Alat.LMXP01000003.1.918	---NA---	---NA---
169	Alat.LMXP01000003.1.980	A0A177DUH8	Uncharacterized protein
170	Alat.LMXP01000003.1.1009	A0A094I6B5	Uncharacterized protein
171	Alat.LMXP01000003.1.1010	---NA---	---NA---
172	Alat.LMXP01000003.1.1011	A0A178B574	Uncharacterized protein
173	Alat.LMXP01000003.1.1037	---NA---	---NA---
174	Alat.LMXP01000003.1.1060	A0A178B263	Uncharacterized protein
175	Alat.LMXP01000003.1.1062	A0A177DVF8	Uncharacterized protein
176	Alat.LMXP01000003.1.1069	---NA---	---NA---
177	Alat.LMXP01000003.1.1070	---NA---	---NA---
178	Alat.LMXP01000003.1.1088	---NA---	---NA---
179	Alat.LMXP01000003.1.1089	---NA---	---NA---
180	Alat.LMXP01000003.1.1093	A0A177DVI6	HET-domain-containing protein
181	Alat.LMXP01000003.1.1095	---NA---	---NA---
182	Alat.LMXP01000003.1.1096	E3S668	Uncharacterized protein
183	Alat.LMXP01000003.1.1100	A0A177DWG4	NAD(P)-binding protein
184	Alat.LMXP01000003.1.1116	A0A177D3Z3	Uncharacterized protein
185	Alat.LMXP01000003.1.1119	A0A178DTJ9	Uncharacterized protein
186	Alat.LMXP01000003.1.1138	A0A1E1JR11	HET domain-containing protein
187	Alat.LMXP01000003.1.1143	A0A1Y2XAY3	HET domain-containing protein
188	Alat.LMXP01000003.1.1158	A0A177D3C2	Subtilisin-like protein
189	Alat.LMXP01000003.1.1159	A0A177D488	Uncharacterized protein
190	Alat.LMXP01000003.1.1184	A0A177D2N6	Uncharacterized protein
191	Alat.LMXP01000003.1.1186	A0A177D392	Uncharacterized protein
192	Alat.LMXP01000003.1.1197	A0A177D389	Uncharacterized protein
193	Alat.LMXP01000003.1.1241	A0A0M9WK62	Uncharacterized protein
194	Alat.LMXP01000004.1.1	A0A177D175	p-loop containing nucleoside triphosphate hydrolase protein
195	Alat.LMXP01000004.1.2	A0A177D2G2	Uncharacterized protein (Fragment)
196	Alat.LMXP01000004.1.4	A0A177D1I0	Uncharacterized protein
197	Alat.LMXP01000004.1.30	A0A177DQ15	Zn(2)-C6 fungal-type domain-containing protein
198	Alat.LMXP01000004.1.39	A0A177DQS2	Ankyrin
199	Alat.LMXP01000004.1.40	A0A177DQ12	Helo_like_N domain-containing protein
200	Alat.LMXP01000004.1.41	A0A177DQ06	Uncharacterized protein
201	Alat.LMXP01000004.1.42	A0A177DS79	Uncharacterized protein
202	Alat.LMXP01000004.1.54	A0A177DSV8	Uncharacterized protein
203	Alat.LMXP01000004.1.76	H6BZW5	DJ-1_PfpI domain-containing protein
204	Alat.LMXP01000004.1.100	A0A177DRL6	Putative alpha/beta hydrolase
205	Alat.LMXP01000004.1.105	A0A177DQH7	NAD(P)-binding protein
206	Alat.LMXP01000004.1.106	---NA---	---NA---
207	Alat.LMXP01000004.1.123	A0A177DSQ5	Uncharacterized protein
208	Alat.LMXP01000004.1.132	A0A0G2ETR1	Putative heat shock protein
209	Alat.LMXP01000004.1.187	A0A177DP16	Uncharacterized protein
210	Alat.LMXP01000004.1.257	A0A177DR50	Uncharacterized protein
211	Alat.LMXP01000004.1.261	A0A177DQ41	Uncharacterized protein
212	Alat.LMXP01000004.1.294	A0A177DP97	LysM domain-containing protein
213	Alat.LMXP01000004.1.366	A0A177DPV6	Uncharacterized protein
214	Alat.LMXP01000004.1.397	A0A177DNS7	Uncharacterized protein
215	Alat.LMXP01000004.1.399	A0A177DQP7	Uncharacterized protein
216	Alat.LMXP01000004.1.419	---NA---	---NA---
217	Alat.LMXP01000004.1.491	A0A177D762	Uncharacterized protein
218	Alat.LMXP01000004.1.495	A0A177D5Z5	Uncharacterized protein
219	Alat.LMXP01000004.1.511	A0A177D611	Uncharacterized protein
220	Alat.LMXP01000004.1.582	A0A177D5T6	Uncharacterized protein
221	Alat.LMXP01000004.1.594	A0A177D5Y6	Uncharacterized protein
222	Alat.LMXP01000004.1.636	A0A177DA91	Uncharacterized protein
223	Alat.LMXP01000004.1.686	---NA---	---NA---
224	Alat.LMXP01000004.1.726	---NA---	---NA---
225	Alat.LMXP01000004.1.766	A0A177DA31	SP-RING-type domain-containing protein
226	Alat.LMXP01000004.1.808	A0A177D9I6	Uncharacterized protein
227	Alat.LMXP01000004.1.852	A0A177D9T7	Uncharacterized protein
228	Alat.LMXP01000004.1.862	A0A177D187	Uncharacterized protein
229	Alat.LMXP01000004.1.872	---NA---	---NA---
230	Alat.LMXP01000004.1.873	A0A1Y2TPS3	Uncharacterized protein
231	Alat.LMXP01000004.1.874	A0A1Y2VDF2	Uncharacterized protein
232	Alat.LMXP01000004.1.875	A0A1Y2TT82	Uncharacterized protein
233	Alat.LMXP01000004.1.876	A0A1Y2VDT8	NB-ARC domain-containing protein
234	Alat.LMXP01000004.1.913	A0A177D6T2	Uncharacterized protein
235	Alat.LMXP01000004.1.927	---NA---	---NA---
236	Alat.LMXP01000004.1.991	---NA---	---NA---
237	Alat.LMXP01000004.1.993	---NA---	---NA---
238	Alat.LMXP01000004.1.996	A0A177D6Q4	Uncharacterized protein
239	Alat.LMXP01000004.1.1004	A0A177D8C3	Uncharacterized protein
240	Alat.LMXP01000004.1.1019	A0A177D6K8	COX assembly mitochondrial protein
241	Alat.LMXP01000004.1.1031	A0A177D7X0	NAD(P)-binding protein
242	Alat.LMXP01000004.1.1039	W6Z0U1	TauD domain-containing protein
243	Alat.LMXP01000004.1.1054	---NA---	---NA---
244	Alat.LMXP01000005.1.1	A0A177D175	p-loop containing nucleoside triphosphate hydrolase protein
245	Alat.LMXP01000005.1.2	A0A177DN95	C6 transcription factor
246	Alat.LMXP01000005.1.3	A0A177DKZ6	FAD/NAD(P)-binding domain-containing protein
247	Alat.LMXP01000005.1.4	A0A177DKK4	Uncharacterized protein
248	Alat.LMXP01000005.1.5	---NA---	---NA---
249	Alat.LMXP01000005.1.6	A0A177DLW0	Uncharacterized protein
250	Alat.LMXP01000005.1.11	---NA---	---NA---
251	Alat.LMXP01000005.1.14	A0A177DL07	Uncharacterized protein
252	Alat.LMXP01000005.1.20	A0A177DMA6	HET-domain-containing protein
253	Alat.LMXP01000005.1.49	A0A177DL47	HET domain-containing protein
254	Alat.LMXP01000005.1.62	A0A0L1HJ01	---NA---
255	Alat.LMXP01000005.1.64	A0A177DNG8	Uncharacterized protein
256	Alat.LMXP01000005.1.111	A0A177DN69	F-box domain-containing protein
257	Alat.LMXP01000005.1.130	A0A177DN22	Uncharacterized protein
258	Alat.LMXP01000005.1.243	A0A177DLD5	HET-domain-containing protein
259	Alat.LMXP01000005.1.254	A0A177DLE5	Uncharacterized protein
260	Alat.LMXP01000005.1.255	A0A177DLZ6	RanBP2-type domain-containing protein
261	Alat.LMXP01000005.1.280	E3RX80	DDE-1 domain-containing protein
262	Alat.LMXP01000005.1.296	A0A177DNL6	Uncharacterized protein
263	Alat.LMXP01000005.1.335	A0A177DM22	Uncharacterized protein
264	Alat.LMXP01000005.1.385	A0A177DNF2	C2H2-type domain-containing protein
265	Alat.LMXP01000005.1.412	A0A177DNH5	Uncharacterized protein
266	Alat.LMXP01000005.1.424	---NA---	---NA---
267	Alat.LMXP01000005.1.442	A0A177D8T5	RING-type domain-containing protein
268	Alat.LMXP01000005.1.528	A0A177D923	Uncharacterized protein
269	Alat.LMXP01000005.1.533	A0A177D9H0	Uncharacterized protein
270	Alat.LMXP01000005.1.567	A0A177DA28	Uncharacterized protein (Fragment)
271	Alat.LMXP01000005.1.568	A0A177D9D1	Uncharacterized protein
272	Alat.LMXP01000005.1.569	A0A177D9L0	Uncharacterized protein
273	Alat.LMXP01000005.1.612	---NA---	---NA---
274	Alat.LMXP01000005.1.614	A0A177D839	HET-domain-containing protein (Fragment)
275	Alat.LMXP01000005.1.625	F9FAB3	Uncharacterized protein
276	Alat.LMXP01000005.1.634	A0A177D9D0	Uncharacterized protein
277	Alat.LMXP01000005.1.650	A0A177D395	Uncharacterized protein
278	Alat.LMXP01000005.1.652	A0A177D228	Uncharacterized protein
279	Alat.LMXP01000005.1.670	A0A177D2J2	Uncharacterized protein
280	Alat.LMXP01000005.1.692	A0A177D3K8	C2H2-type domain-containing protein
281	Alat.LMXP01000005.1.708	A0A177D2G8	Fe2OG dioxygenase domain-containing protein
282	Alat.LMXP01000005.1.720	---NA---	---NA---
283	Alat.LMXP01000005.1.723	---NA---	---NA---
284	Alat.LMXP01000005.1.728	A0A0D2DAR3	Uncharacterized protein
285	Alat.LMXP01000005.1.764	A0A177DHH6	Uncharacterized protein (Fragment)
286	Alat.LMXP01000005.1.782	K3VWK7	NmrA domain-containing protein
287	Alat.LMXP01000005.1.824	---NA---	---NA---
288	Alat.LMXP01000005.1.827	A0A177DHR9	Zn(2)-C6 fungal-type domain-containing protein
289	Alat.LMXP01000005.1.880	A0A177DGG4	Uncharacterized protein
290	Alat.LMXP01000005.1.883	A0A177DFM1	Uncharacterized protein
291	Alat.LMXP01000005.1.885	A0A177DH96	Uncharacterized protein
292	Alat.LMXP01000005.1.918	A0A177DGV8	Zn(2)-C6 fungal-type domain-containing protein
293	Alat.LMXP01000005.1.933	A0A177DG98	Uncharacterized protein
294	Alat.LMXP01000005.1.935	---NA---	---NA---
295	Alat.LMXP01000005.1.979	A0A177DFD5	Uncharacterized protein
296	Alat.LMXP01000005.1.983	---NA---	---NA---
297	Alat.LMXP01000005.1.990	---NA---	---NA---
298	Alat.LMXP01000006.1.20	A0A177DBX5	Uncharacterized protein (Fragment)
299	Alat.LMXP01000006.1.53	---NA---	---NA---
300	Alat.LMXP01000006.1.89	A0A177E1P0	Uncharacterized protein
301	Alat.LMXP01000006.1.106	A0A177E1Q0	Uncharacterized protein
302	Alat.LMXP01000006.1.127	A0A177E1W7	Uncharacterized protein
303	Alat.LMXP01000006.1.160	A0A177E3C8	Acyl-CoA N-acyltransferase
304	Alat.LMXP01000006.1.186	A0A177E2S9	Uncharacterized protein
305	Alat.LMXP01000006.1.189	A0A177DDY6	Uncharacterized protein
306	Alat.LMXP01000006.1.217	A0A177E249	Uncharacterized protein
307	Alat.LMXP01000006.1.223	---NA---	---NA---
308	Alat.LMXP01000006.1.236	A0A177E266	LigD_N domain-containing protein
309	Alat.LMXP01000006.1.351	---NA---	---NA---
310	Alat.LMXP01000006.1.352	A0A177E4M6	Uncharacterized protein
311	Alat.LMXP01000006.1.393	A0A177E453	Uncharacterized protein
312	Alat.LMXP01000006.1.397	A0A0L1HFR6	---NA---
313	Alat.LMXP01000006.1.419	A0A177E478	Uncharacterized protein
314	Alat.LMXP01000006.1.437	A0A177E226	Uncharacterized protein
315	Alat.LMXP01000006.1.438	A0A177E254	Uncharacterized protein
316	Alat.LMXP01000006.1.448	R0JQP4	Metallophos domain-containing protein
317	Alat.LMXP01000006.1.489	E3S4S1	Uncharacterized protein
318	Alat.LMXP01000006.1.493	---NA---	---NA---
319	Alat.LMXP01000006.1.583	A0A177E2I8	Uncharacterized protein
320	Alat.LMXP01000006.1.632	---NA---	---NA---
321	Alat.LMXP01000006.1.690	A0A177E2V7	Uncharacterized protein
322	Alat.LMXP01000006.1.770	---NA---	---NA---
323	Alat.LMXP01000006.1.841	A0A177E4X2	Uncharacterized protein
324	Alat.LMXP01000006.1.842	W7EMI2	Uncharacterized protein
325	Alat.LMXP01000006.1.864	A0A177E3H8	Ribosomal protein
326	Alat.LMXP01000006.1.902	A0A177E697	Uncharacterized protein
327	Alat.LMXP01000006.1.915	A0A177E4Z5	Uncharacterized protein
328	Alat.LMXP01000006.1.994	---NA---	---NA---
329	Alat.LMXP01000007.1.138	A0A177DPD5	Uncharacterized protein
330	Alat.LMXP01000007.1.163	A0A177DNP2	Uncharacterized protein
331	Alat.LMXP01000007.1.166	A0A177DP83	Uncharacterized protein
332	Alat.LMXP01000007.1.167	A0A0L1I3N7	---NA---
333	Alat.LMXP01000007.1.176	A0A177DQJ6	Uncharacterized protein
334	Alat.LMXP01000007.1.270	A0A177DPI2	Calcium permeable stress-gated cation channel 1 (DUF221-domain-containing protein)
335	Alat.LMXP01000007.1.338	---NA---	---NA---
336	Alat.LMXP01000007.1.352	A0A177DP77	Uncharacterized protein
337	Alat.LMXP01000007.1.441	A0A177DQB1	Uncharacterized protein
338	Alat.LMXP01000007.1.446	A0A177DPA2	Uncharacterized protein
339	Alat.LMXP01000007.1.457	A0A177DRF0	P4Hc domain-containing protein
340	Alat.LMXP01000007.1.523	A0A177DPP6	Uncharacterized protein
341	Alat.LMXP01000007.1.550	A0A177DI50	Uncharacterized protein
342	Alat.LMXP01000007.1.559	A0A177DI56	Uncharacterized protein
343	Alat.LMXP01000007.1.576	A0A177DK99	HET-domain-containing protein
344	Alat.LMXP01000007.1.584	---NA---	---NA---
345	Alat.LMXP01000007.1.623	A0A177DLH1	Amidase signature enzyme
346	Alat.LMXP01000007.1.624	A0A177DKF3	TPR-like protein
347	Alat.LMXP01000007.1.625	A0A177DKW6	Uncharacterized protein
348	Alat.LMXP01000007.1.649	B2VUW4	60S ribosomal protein L39
349	Alat.LMXP01000007.1.663	A0A177DKI0	Uncharacterized protein
350	Alat.LMXP01000007.1.665	A0A177DL06	HET-domain-containing protein
351	Alat.LMXP01000007.1.738	A0A177DKS4	Uncharacterized protein
352	Alat.LMXP01000007.1.749	---NA---	---NA---
353	Alat.LMXP01000007.1.753	---NA---	---NA---
354	Alat.LMXP01000007.1.765	A0A094B9D2	HET domain-containing protein
355	Alat.LMXP01000007.1.774	A0A178AVC5	C2H2-type domain-containing protein
356	Alat.LMXP01000007.1.789	A0A177DKX9	Astacin domain-containing protein
357	Alat.LMXP01000007.1.813	A0A177DKI8	Uncharacterized protein
358	Alat.LMXP01000007.1.854	A0A177DKB7	Uncharacterized protein
359	Alat.LMXP01000007.1.880	A0A1Y1YA90	DUF2235 domain-containing protein
360	Alat.LMXP01000007.1.886	A0A177DKX4	Uncharacterized protein
361	Alat.LMXP01000007.1.887	A0A0L1HYA0	---NA---
362	Alat.LMXP01000007.1.894	Q7SG40	HET domain-containing protein
363	Alat.LMXP01000007.1.911	A0A177DJU5	Uncharacterized protein
364	Alat.LMXP01000007.1.913	---NA---	---NA---
365	Alat.LMXP01000007.1.929	A0A177DJ96	Uncharacterized protein
366	Alat.LMXP01000008.1.8	A0A177D5E9	Zn(2)-C6 fungal-type domain-containing protein
367	Alat.LMXP01000008.1.13	W6Z9A2	HET domain-containing protein (Fragment)
368	Alat.LMXP01000008.1.16	A0A178AL78	Uncharacterized protein
369	Alat.LMXP01000008.1.44	A0A177D4H2	Uncharacterized protein
370	Alat.LMXP01000008.1.52	A0A177D448	Uncharacterized protein
371	Alat.LMXP01000008.1.74	A0A177D4W8	Uncharacterized protein
372	Alat.LMXP01000008.1.108	A0A178ABJ2	Uncharacterized protein
373	Alat.LMXP01000008.1.116	A0A177DEN3	HET-domain-containing protein
374	Alat.LMXP01000008.1.185	---NA---	---NA---
375	Alat.LMXP01000008.1.186	J3PK76	Uncharacterized protein
376	Alat.LMXP01000008.1.187	J3P791	Uncharacterized protein
377	Alat.LMXP01000008.1.215	---NA---	---NA---
378	Alat.LMXP01000008.1.219	A0A177DCZ8	Uncharacterized protein
379	Alat.LMXP01000008.1.264	---NA---	---NA---
380	Alat.LMXP01000008.1.276	A0A177DCL0	Uncharacterized protein
381	Alat.LMXP01000008.1.282	R0IV17	Uncharacterized protein
382	Alat.LMXP01000008.1.287	A0A177DCG7	Uncharacterized protein
383	Alat.LMXP01000008.1.290	A0A177DFA3	Uncharacterized protein
384	Alat.LMXP01000008.1.312	A0A177DCP3	Uncharacterized protein
385	Alat.LMXP01000008.1.339	E3RX04	Uncharacterized protein
386	Alat.LMXP01000008.1.363	A0A177DE32	Uncharacterized protein
387	Alat.LMXP01000008.1.403	A0A177DI47	Uncharacterized protein
388	Alat.LMXP01000008.1.417	---NA---	---NA---
389	Alat.LMXP01000008.1.437	A0A177DJH5	Uncharacterized protein
390	Alat.LMXP01000008.1.443	A0A177DJ26	Uncharacterized protein
391	Alat.LMXP01000008.1.444	A0A177DJ33	S-adenosyl-L-methionine-dependent methyltransferase
392	Alat.LMXP01000008.1.495	A0A177DJ91	Uncharacterized protein
393	Alat.LMXP01000008.1.508	---NA---	---NA---
394	Alat.LMXP01000008.1.573	A0A177DHY6	Uncharacterized protein
395	Alat.LMXP01000008.1.574	A0A178DVF0	GFO_IDH_MocA domain-containing protein
396	Alat.LMXP01000008.1.605	---NA---	---NA---
397	Alat.LMXP01000008.1.615	A0A177DHL1	Uncharacterized protein
398	Alat.LMXP01000008.1.616	A0A177DI41	Uncharacterized protein
399	Alat.LMXP01000008.1.624	A0A0L1I3S5	---NA---
400	Alat.LMXP01000008.1.654	A0A177DIW1	Uncharacterized protein
401	Alat.LMXP01000008.1.673	A0A177DIY1	Uncharacterized protein
402	Alat.LMXP01000008.1.688	A0A177DIG3	Uncharacterized protein
403	Alat.LMXP01000008.1.693	A0A177DJU7	Uncharacterized protein
404	Alat.LMXP01000008.1.721	A0A177DJY1	Uncharacterized protein
405	Alat.LMXP01000008.1.723	A0A177DID0	Uncharacterized protein
406	Alat.LMXP01000008.1.727	---NA---	---NA---
407	Alat.LMXP01000008.1.728	A0A177DL00	Uncharacterized protein
408	Alat.LMXP01000008.1.747	A0A177DIG0	HET-domain-containing protein
409	Alat.LMXP01000008.1.772	A0A177D246	Uncharacterized protein
410	Alat.LMXP01000008.1.789	A0A177D0R4	Uncharacterized protein
411	Alat.LMXP01000008.1.829	---NA---	---NA---
412	Alat.LMXP01000008.1.868	---NA---	---NA---
413	Alat.LMXP01000008.1.872	A0A177D3K4	RF_PROK_I domain-containing protein
414	Alat.LMXP01000008.1.886	A0A177D3H1	HET-domain-containing protein
415	Alat.LMXP01000008.1.891	A0A177D260	Uncharacterized protein
416	Alat.LMXP01000008.1.892	A0A177D2E3	Uncharacterized protein
417	Alat.LMXP01000008.1.896	A0A177D1B5	Uncharacterized protein
418	Alat.LMXP01000009.1.1	N4XD55	CYTH domain-containing protein
419	Alat.LMXP01000009.1.3	N4WRH6	AAA_28 domain-containing protein
420	Alat.LMXP01000009.1.4	A0A177D551	RNase III domain-containing protein
421	Alat.LMXP01000009.1.5	A0A177D4E3	DsRNA-specific nuclease dicer
422	Alat.LMXP01000009.1.6	A0A177D612	C3H1-type domain-containing protein
423	Alat.LMXP01000009.1.10	W7DXN7	Uncharacterized protein
424	Alat.LMXP01000009.1.11	A0A177D7A7	Uncharacterized protein
425	Alat.LMXP01000009.1.32	A0A163KWR1	Uncharacterized protein
426	Alat.LMXP01000009.1.33	A0A0F9ZZB9	Ankyrin repeat protein
427	Alat.LMXP01000009.1.34	A0A0F9ZZB9	Ankyrin repeat protein
428	Alat.LMXP01000009.1.35	---NA---	---NA---
429	Alat.LMXP01000009.1.36	A0A1B8BYJ6	MYND-type domain-containing protein
430	Alat.LMXP01000009.1.48	A0A177D714	HET-domain-containing protein
431	Alat.LMXP01000009.1.53	Q0UBH5	Uncharacterized protein
432	Alat.LMXP01000009.1.57	A0A177DPP9	HTH CENPB-type domain-containing protein
433	Alat.LMXP01000009.1.58	A0A177D6Y0	WD40 repeat-like protein
434	Alat.LMXP01000009.1.61	A0A177D631	C3H1-type domain-containing protein
435	Alat.LMXP01000009.1.84	A0A1L9RNI0	Uncharacterized protein
436	Alat.LMXP01000009.1.88	A0A177D7I4	Uncharacterized protein
437	Alat.LMXP01000009.1.118	A0A177D7F1	HET-domain-containing protein (Fragment)
438	Alat.LMXP01000009.1.119	M2SUS6	Uncharacterized protein
439	Alat.LMXP01000009.1.126	A0A177D7E2	YggU-like protein
440	Alat.LMXP01000009.1.142	A0A177D831	Uncharacterized protein
441	Alat.LMXP01000009.1.200	A0A177D5C8	Uncharacterized protein
442	Alat.LMXP01000009.1.208	A0A177D5F3	Uncharacterized protein
443	Alat.LMXP01000009.1.251	---NA---	---NA---
444	Alat.LMXP01000009.1.268	A0A177D563	Nucleic acid-binding protein
445	Alat.LMXP01000009.1.278	A0A0F0I7U0	Pyridoxal-phosphate dependent enzyme
446	Alat.LMXP01000009.1.302	A0A177D516	Alpha/beta-hydrolase
447	Alat.LMXP01000009.1.303	A0A177D550	Uncharacterized protein
448	Alat.LMXP01000009.1.307	A0A178AXA8	Alpha/beta-hydrolase
449	Alat.LMXP01000009.1.329	A0A177DCD7	Uncharacterized protein
450	Alat.LMXP01000009.1.333	A0A177DAH4	Uncharacterized protein
451	Alat.LMXP01000009.1.353	A0A177DAL8	Uncharacterized protein
452	Alat.LMXP01000009.1.513	A0A177DB25	F-box domain-containing protein
453	Alat.LMXP01000009.1.556	A0A177D5R2	Uncharacterized protein
454	Alat.LMXP01000009.1.639	---NA---	---NA---
455	Alat.LMXP01000009.1.715	---NA---	---NA---
456	Alat.LMXP01000009.1.730	---NA---	---NA---
457	Alat.LMXP01000009.1.736	A0A177DAV5	Uncharacterized protein
458	Alat.LMXP01000009.1.754	A0A177DAR7	Uncharacterized protein
459	Alat.LMXP01000009.1.783	A0A177DAU7	Uncharacterized protein
460	Alat.LMXP01000009.1.801	A0A177DAC6	Uncharacterized protein
461	Alat.LMXP01000009.1.805	A0A177DBZ7	Uncharacterized protein
462	Alat.LMXP01000009.1.863	A0A177DCB6	Uncharacterized protein
463	Alat.LMXP01000009.1.864	---NA---	---NA---
464	Alat.LMXP01000009.1.865	A0A1B8G6C3	Uncharacterized protein
465	Alat.LMXP01000009.1.866	A0A163MAW0	ATP binding
466	Alat.LMXP01000010.1.10	---NA---	---NA---
467	Alat.LMXP01000010.1.16	A0A1U9PEZ5	DUF1214 domain-containing protein
468	Alat.LMXP01000010.1.25	A0A177DYW5	Zn(2)-C6 fungal-type domain-containing protein
469	Alat.LMXP01000010.1.45	B2W778	Uncharacterized protein
470	Alat.LMXP01000010.1.86	W7DWW2	HET domain-containing protein
471	Alat.LMXP01000010.1.101	A0A177DZ43	Uncharacterized protein
472	Alat.LMXP01000010.1.116	A0A177E214	HET-domain-containing protein
473	Alat.LMXP01000010.1.120	A0A177DZW6	Uncharacterized protein
474	Alat.LMXP01000010.1.126	---NA---	---NA---
475	Alat.LMXP01000010.1.127	Q0U180	Uncharacterized protein
476	Alat.LMXP01000010.1.189	---NA---	---NA---
477	Alat.LMXP01000010.1.192	A0A177DZD8	Uncharacterized protein
478	Alat.LMXP01000010.1.196	A0A177E112	BTB domain-containing protein
479	Alat.LMXP01000010.1.197	---NA---	---NA---
480	Alat.LMXP01000010.1.209	A0A177DZH5	Uncharacterized protein
481	Alat.LMXP01000010.1.210	A0A177DZF5	Uncharacterized protein
482	Alat.LMXP01000010.1.271	A0A177E172	Uncharacterized protein
483	Alat.LMXP01000010.1.283	A0A177DZQ3	Uncharacterized protein
484	Alat.LMXP01000010.1.292	M2TKH7	40S ribosomal protein S30
485	Alat.LMXP01000010.1.311	A0A177DZR7	Uncharacterized protein
486	Alat.LMXP01000010.1.329	A0A177DZU4	Uncharacterized protein
487	Alat.LMXP01000010.1.334	A0A177E2N9	Uncharacterized protein
488	Alat.LMXP01000010.1.358	---NA---	---NA---
489	Alat.LMXP01000010.1.374	---NA---	---NA---
490	Alat.LMXP01000010.1.379	A0A177E042	HET-domain-containing protein
491	Alat.LMXP01000010.1.406	---NA---	---NA---
492	Alat.LMXP01000010.1.417	A0A177E0T1	Uncharacterized protein
493	Alat.LMXP01000010.1.418	A0A177E082	Uncharacterized protein
494	Alat.LMXP01000010.1.419	---NA---	---NA---
495	Alat.LMXP01000010.1.444	A0A177E1Q3	SRR1 domain-containing protein
496	Alat.LMXP01000010.1.488	A0A177E0W8	Uncharacterized protein
497	Alat.LMXP01000010.1.542	A0A177E0G7	Uncharacterized protein
498	Alat.LMXP01000010.1.563	A0A177E0I7	Uncharacterized protein
499	Alat.LMXP01000010.1.587	A0A177E0L7	Uncharacterized protein
500	Alat.LMXP01000010.1.620	A0A177E0S8	Uncharacterized protein
501	Alat.LMXP01000010.1.671	A0A177E0V4	Uncharacterized protein
502	Alat.LMXP01000010.1.716	A0A177D7V8	RING-type domain-containing protein
503	Alat.LMXP01000010.1.721	A0A177D8G5	Uncharacterized protein
504	Alat.LMXP01000010.1.745	A0A177D7D8	Uncharacterized protein
505	Alat.LMXP01000010.1.760	---NA---	---NA---
506	Alat.LMXP01000010.1.832	A0A177D6W5	Uncharacterized protein (Fragment)
507	Alat.LMXP01000010.1.868	A0A177D8K7	Uncharacterized protein
508	Alat.LMXP01000010.1.887	A0A0L1HQZ8	---NA---
509	Alat.LMXP01000011.1.1	---NA---	---NA---
510	Alat.LMXP01000011.1.14	A0A0L1I2U7	---NA---
511	Alat.LMXP01000011.1.15	A0A177D4S1	Uncharacterized protein
512	Alat.LMXP01000011.1.17	---NA---	---NA---
513	Alat.LMXP01000011.1.20	---NA---	---NA---
514	Alat.LMXP01000011.1.23	E3RJD9	CCHC-type domain-containing protein
515	Alat.LMXP01000011.1.43	---NA---	---NA---
516	Alat.LMXP01000011.1.142	A0A177D2Z6	Uncharacterized protein
517	Alat.LMXP01000011.1.161	A0A177DT10	Uncharacterized protein
518	Alat.LMXP01000011.1.172	W6ZRV9	Uncharacterized protein
519	Alat.LMXP01000011.1.208	---NA---	---NA---
520	Alat.LMXP01000011.1.253	A0A177DQY9	Zn(2)-C6 fungal-type domain-containing protein
521	Alat.LMXP01000011.1.305	A0A177DQT1	Uncharacterized protein
522	Alat.LMXP01000011.1.355	A0A177DTI1	Uncharacterized protein
523	Alat.LMXP01000011.1.369	A0A177DQK7	Uncharacterized protein
524	Alat.LMXP01000011.1.489	A0A177DT56	Uncharacterized protein
525	Alat.LMXP01000011.1.492	A0A177DR11	C2H2-type domain-containing protein
526	Alat.LMXP01000011.1.494	---NA---	---NA---
527	Alat.LMXP01000011.1.505	A0A177DS14	Uncharacterized protein
528	Alat.LMXP01000011.1.511	A0A177DQZ2	HET-domain-containing protein
529	Alat.LMXP01000011.1.562	A0A177DQU3	Uncharacterized protein
530	Alat.LMXP01000011.1.570	A0A177DQU0	Uncharacterized protein
531	Alat.LMXP01000011.1.599	A0A177D2R3	C4-dicarboxylate transporter/malic acid transport protein
532	Alat.LMXP01000011.1.618	X0ME16	HET domain-containing protein
533	Alat.LMXP01000011.1.631	---NA---	---NA---
534	Alat.LMXP01000011.1.632	A0A168GZR9	Armadillo-like helical
535	Alat.LMXP01000011.1.633	A0A0J0EYW2	Uncharacterized protein
536	Alat.LMXP01000011.1.646	A0A177D443	Uncharacterized protein
537	Alat.LMXP01000011.1.662	A0A177D2B7	Uncharacterized protein (Fragment)
538	Alat.LMXP01000011.1.664	N4XDG6	Carrier domain-containing protein
539	Alat.LMXP01000011.1.665	N4XDG6	Carrier domain-containing protein
540	Alat.LMXP01000012.1.41	A0A177DD77	Uncharacterized protein
541	Alat.LMXP01000012.1.44	A0A177DEU3	Catabolic 3-dehydroquinase (cDHQase) (EC 4.2.1.10) (3-dehydroquinate dehydratase)
542	Alat.LMXP01000012.1.67	A0A177DDA3	Uncharacterized protein
543	Alat.LMXP01000012.1.71	A0A178DVW1	Uncharacterized protein
544	Alat.LMXP01000012.1.93	A0A177DEY0	Uncharacterized protein
545	Alat.LMXP01000012.1.105	A0A177DDE8	Uncharacterized protein
546	Alat.LMXP01000012.1.106	A0A177DDL0	Uncharacterized protein
547	Alat.LMXP01000012.1.112	A0A177DF00	Uncharacterized protein
548	Alat.LMXP01000012.1.158	A0A177DDM4	Uncharacterized protein
549	Alat.LMXP01000012.1.159	A0A177DDJ8	F-box domain-containing protein
550	Alat.LMXP01000012.1.236	A0A177DDX8	Uncharacterized protein
551	Alat.LMXP01000012.1.293	A0A177DFI9	Dynactin subunit 5
552	Alat.LMXP01000012.1.327	---NA---	---NA---
553	Alat.LMXP01000012.1.367	---NA---	---NA---
554	Alat.LMXP01000012.1.379	A0A177DC88	Uncharacterized protein
555	Alat.LMXP01000012.1.389	Q0TZ29	Uncharacterized protein
556	Alat.LMXP01000012.1.391	A0A178AK70	Uncharacterized protein
557	Alat.LMXP01000012.1.419	---NA---	---NA---
558	Alat.LMXP01000012.1.434	---NA---	---NA---
559	Alat.LMXP01000012.1.480	---NA---	---NA---
560	Alat.LMXP01000012.1.481	---NA---	---NA---
561	Alat.LMXP01000012.1.482	---NA---	---NA---
562	Alat.LMXP01000012.1.485	---NA---	---NA---
563	Alat.LMXP01000012.1.523	A0A177DCI5	Uncharacterized protein
564	Alat.LMXP01000012.1.557	A0A177DDH2	RBR-type E3 ubiquitin transferase (EC 2.3.2.31)
565	Alat.LMXP01000012.1.564	---NA---	---NA---
566	Alat.LMXP01000012.1.567	A0A178B2F2	HET-domain-containing protein
567	Alat.LMXP01000012.1.569	E3S6F6	Uncharacterized protein
568	Alat.LMXP01000012.1.570	A0A178DUE0	Kinase-like protein
569	Alat.LMXP01000012.1.585	A0A177DBY9	CFEM domain-containing protein
570	Alat.LMXP01000012.1.634	A0A177DE03	Stress responsive A/B barrel domain-containing protein
571	Alat.LMXP01000012.1.639	---NA---	---NA---
572	Alat.LMXP01000013.1.2	A0A177D4R3	Uncharacterized protein
573	Alat.LMXP01000013.1.13	A0A177D519	Kinase-like protein
574	Alat.LMXP01000013.1.14	A0A177D5W2	HET-domain-containing protein
575	Alat.LMXP01000013.1.16	A0A177D4C0	Uncharacterized protein
576	Alat.LMXP01000013.1.20	A0A177D4T3	C6 transcription factor
577	Alat.LMXP01000013.1.26	A0A177D486	FAD binding domain protein
578	Alat.LMXP01000013.1.39	A0A177D5U4	HET domain-containing protein
579	Alat.LMXP01000013.1.40	A0A177D552	HET domain-containing protein
580	Alat.LMXP01000013.1.46	A0A177D5L0	HET-domain-containing protein (Fragment)
581	Alat.LMXP01000013.1.48	A0A177D6G8	Uncharacterized protein
582	Alat.LMXP01000013.1.70	A0A177D5N9	HET-domain-containing protein
583	Alat.LMXP01000013.1.121	A0A177D6Q3	DNA primase large subunit (EC 2.7.7.-)
584	Alat.LMXP01000013.1.126	A0A177D4J7	Ankyrin
585	Alat.LMXP01000022.1.1	G4UHY5	Uncharacterized protein (Fragment)
586	Alat.LMXP01000025.1.1	G4UHY5	Uncharacterized protein (Fragment)
