# Supplementary material for: Comparative genomics of Alternaria species provides insights into the pathogenic lifestyle of Alternaria brassicae – a pathogen of the Brassicaceae family
Source: BMC Genomics. 2019 Dec 30;20:1036. doi: 10.1186/s12864-019-6414-6 (PMC6937934; doi:10.1186/s12864-019-6414-6)
Supplement: Supplementary file 2 — Additional file 2: Table S2. List of Dothideomycetes used in the orthology analysis. [file 12864_2019_6414_MOESM2_ESM.xlsx]

## Sheet: Sheet1
Table S2: List of Dothideomycetes used in the orthology analysis
S.No.	Genus	Species
1	Cochliobolus	Cochliobolus carbonum
2		Cochliobolus heterostrophus C4
3		Cochliobolus heterostrophus C5
4		Cochliobolus lunatus
5		Cochliobolus miyabeanus
6		Cochliobolus sativus
7		Cochliobolus victoriae
8	Zymoseptoria	Zymoseptoria ardabiliae
9		Zymoseptoria brevis
10		Zymoseptoria pseudotritici
11		Zymoseptoria tritici
12	Setophaeria	Setosphaeria turcica
13	Stemphylium	Stemphylium lycopersici
14	Alternaria	Alternaria arborescens
15		Alternaria alternata (ATCC34957)
16		Alternaria alternata PN2
17		Alternaria alternata PN1
18		Alternaria brassicae J3
19		Alternaria brassicicola abra43
20		Alternaria carthami
21		Alternaria cassiae
22		Alternaria dauci
23		Alternaria destruens
24		Alternaria fragariae
25		Alternaria longipes
26		Alternaria mali
27		Alternaria macrospora
28		Alternaria porri
29		Alternaria solani
