# Supplementary material for: Comparative genomics of Alternaria species provides insights into the pathogenic lifestyle of Alternaria brassicae – a pathogen of the Brassicaceae family
Source: BMC Genomics. 2019 Dec 30;20:1036. doi: 10.1186/s12864-019-6414-6 (PMC6937934; doi:10.1186/s12864-019-6414-6)
Supplement: Supplementary file 3 — Additional file 3: Table S3. List of 460 A. brassicae species-specific proteins with gene coordinates and description. [file 12864_2019_6414_MOESM3_ESM.xlsx]

## Sheet: Sheet1
Table S3: List of 460 A. brassicae species-specific proteins with gene coordinates and description
S.No.	Chromosome	Gene ID	Start	End	Protein length	SM cluster	Secreted protein	Effector	Gene description
1	ABRSC01	ABRSC01.10	57509	59013	481	ABRSC01.10	-------	-------	transferase family protein
2	ABRSC01	ABRSC01.1004	3113743	3114210	155	-------	-------	-------	---NA---
3	ABRSC01	ABRSC01.1037	3200492	3200986	164	-------	-------	-------	---NA---
4	ABRSC01	ABRSC01.1070	3275347	3275664	105	-------	ABRSC01.1070	ABRSC01.1070	---NA---
5	ABRSC01	ABRSC01.1077	3289730	3290044	104	-------	-------	-------	---NA---
6	ABRSC01	ABRSC01.108	395755	396160	115	-------	-------	-------	hypothetical protein K432DRAFT_386534
7	ABRSC01	ABRSC01.1099	3341450	3341770	106	ABRSC01.1099	-------	-------	---NA---
8	ABRSC01	ABRSC01.1236	3690551	3690898	115	-------	-------	-------	---NA---
9	ABRSC01	ABRSC01.1250	3724548	3724922	124	-------	-------	-------	---NA---
10	ABRSC01	ABRSC01.1257	3741656	3742063	135	-------	-------	-------	---NA---
11	ABRSC01	ABRSC01.1272	3775431	3775819	113	-------	-------	-------	---NA---
12	ABRSC01	ABRSC01.1274	3786402	3787291	168	-------	ABRSC01.1274	ABRSC01.1274	---NA---
13	ABRSC01	ABRSC01.1303	3857619	3858035	138	ABRSC01.1303	-------	-------	---NA---
14	ABRSC01	ABRSC01.1316	3904470	3904844	124	-------	-------	-------	---NA---
15	ABRSC01	ABRSC01.136	480470	480832	120	-------	-------	-------	---NA---
16	ABRSC01	ABRSC01.1366	4017072	4017383	103	-------	-------	-------	---NA---
17	ABRSC01	ABRSC01.1386	4080962	4081578	158	-------	-------	-------	hypothetical protein IQ07DRAFT_646104
18	ABRSC01	ABRSC01.1401	4112176	4112472	74	-------	-------	-------	---NA---
19	ABRSC01	ABRSC01.1462	4260913	4261239	108	-------	-------	-------	---NA---
20	ABRSC01	ABRSC01.1464	4266544	4266879	111	-------	-------	-------	---NA---
21	ABRSC01	ABRSC01.1465	4267567	4267875	102	-------	-------	-------	---NA---
22	ABRSC01	ABRSC01.1466	4269325	4269633	102	-------	-------	-------	---NA---
23	ABRSC01	ABRSC01.1481	4328397	4330022	541	-------	-------	-------	---NA---
24	ABRSC01	ABRSC01.1536	4539192	4539611	139	-------	-------	-------	---NA---
25	ABRSC01	ABRSC01.1556	4585482	4586253	126	-------	-------	-------	hypothetical protein CC77DRAFT_1091793
26	ABRSC01	ABRSC01.1558	4588658	4589146	162	-------	-------	-------	---NA---
27	ABRSC01	ABRSC01.1612	4724359	4724619	65	-------	-------	-------	---NA---
28	ABRSC01	ABRSC01.1628	4771970	4772284	104	-------	-------	-------	---NA---
29	ABRSC01	ABRSC01.165	572022	572420	132	-------	-------	-------	---NA---
30	ABRSC01	ABRSC01.1653	4835545	4836321	258	-------	-------	-------	---NA---
31	ABRSC01	ABRSC01.1671	4880779	4881286	150	-------	-------	-------	predicted protein
32	ABRSC01	ABRSC01.1689	4928854	4929159	101	-------	-------	-------	---NA---
33	ABRSC01	ABRSC01.1726	5039245	5039577	110	-------	-------	-------	---NA---
34	ABRSC01	ABRSC01.1746	5087694	5088257	187	-------	-------	-------	---NA---
35	ABRSC01	ABRSC01.188	640664	641077	137	-------	-------	-------	---NA---
36	ABRSC01	ABRSC01.1893	5487536	5487958	140	ABRSC01.1893	-------	-------	---NA---
37	ABRSC01	ABRSC01.1907	5530020	5530435	63	ABRSC01.1907	-------	-------	---NA---
38	ABRSC01	ABRSC01.1943	5622042	5622392	116	-------	-------	-------	---NA---
39	ABRSC01	ABRSC01.1949	5643079	5643688	177	-------	-------	-------	---NA---
40	ABRSC01	ABRSC01.2004	5801109	5801426	105	ABRSC01.2004	-------	-------	---NA---
41	ABRSC01	ABRSC01.2005	5801445	5801898	127	ABRSC01.2005	-------	-------	---NA---
42	ABRSC01	ABRSC01.2021	5843391	5843741	116	-------	-------	-------	---NA---
43	ABRSC01	ABRSC01.2038	5886175	5886465	96	-------	-------	-------	---NA---
44	ABRSC01	ABRSC01.2042	5898763	5899155	90	-------	-------	-------	---NA---
45	ABRSC01	ABRSC01.2046	5907622	5909274	448	-------	-------	-------	---NA---
46	ABRSC01	ABRSC01.2055	5929132	5929845	218	-------	-------	-------	hypothetical protein CC77DRAFT_539720
47	ABRSC01	ABRSC01.2059	5941851	5942378	131	-------	-------	-------	hypothetical protein AA0119_g5014
48	ABRSC01	ABRSC01.208	698665	699709	294	-------	-------	-------	---NA---
49	ABRSC01	ABRSC01.2134	6123120	6123415	81	-------	-------	-------	---NA---
50	ABRSC01	ABRSC01.2178	6228778	6229080	100	-------	-------	-------	---NA---
51	ABRSC01	ABRSC01.2216	6329023	6329367	114	-------	-------	-------	---NA---
52	ABRSC01	ABRSC01.2241	6388379	6388966	177	-------	-------	-------	---NA---
53	ABRSC01	ABRSC01.227	752377	754467	620	-------	-------	-------	hypothetical protein TW65_08283
54	ABRSC01	ABRSC01.2283	6481565	6481891	108	-------	-------	-------	---NA---
55	ABRSC01	ABRSC01.2294	6508813	6509136	107	-------	-------	-------	---NA---
56	ABRSC01	ABRSC01.2320	6567718	6568344	208	-------	-------	-------	hypothetical protein AG0111_g2590
57	ABRSC01	ABRSC01.2322	6581853	6582227	124	-------	-------	-------	---NA---
58	ABRSC01	ABRSC01.2337	6627060	6627371	103	ABRSC01.2337	-------	-------	---NA---
59	ABRSC01	ABRSC01.234	797036	797419	127	-------	-------	-------	mfs monocarboxylate
60	ABRSC01	ABRSC01.2395	6798236	6798768	99	-------	-------	-------	ca2+-modulated nonselective cation channel polycystin
61	ABRSC01	ABRSC01.2397	6806420	6806872	150	-------	-------	-------	---NA---
62	ABRSC01	ABRSC01.2398	6808860	6809312	106	-------	-------	-------	---NA---
63	ABRSC01	ABRSC01.2428	6891830	6892859	95	-------	-------	-------	---NA---
64	ABRSC01	ABRSC01.2449	6996461	6997507	348	-------	-------	-------	predicted protein
65	ABRSC01	ABRSC01.259	865004	865411	135	ABRSC01.259	-------	-------	---NA---
66	ABRSC01	ABRSC01.262	869741	870752	303	-------	-------	-------	hypothetical protein CC77DRAFT_1050155
67	ABRSC01	ABRSC01.293	960788	961531	247	-------	-------	-------	hypothetical protein PTT_00796
68	ABRSC01	ABRSC01.299	982947	983471	174	-------	-------	-------	hypothetical protein COCC4DRAFT_31211
69	ABRSC01	ABRSC01.315	1036005	1036388	127	-------	-------	-------	---NA---
70	ABRSC01	ABRSC01.36	173360	173863	167	-------	-------	-------	---NA---
71	ABRSC01	ABRSC01.361	1145261	1145566	101	-------	-------	-------	---NA---
72	ABRSC01	ABRSC01.4	8466	12054	1125	-------	-------	-------	hypothetical protein AA0113_g9739
73	ABRSC01	ABRSC01.400	1280828	1281325	165	ABRSC01.400	-------	-------	C6 transcription factor
74	ABRSC01	ABRSC01.426	1347288	1347734	148	-------	-------	-------	---NA---
75	ABRSC01	ABRSC01.464	1458260	1458954	195	-------	-------	-------	oligonucleotide transporter
76	ABRSC01	ABRSC01.48	211775	212827	333	-------	-------	-------	---NA---
77	ABRSC01	ABRSC01.5	12979	16160	1042	-------	-------	-------	hypothetical protein AA0113_g9740
78	ABRSC01	ABRSC01.515	1599717	1601624	235	-------	-------	-------	---NA---
79	ABRSC01	ABRSC01.568	1755105	1755548	147	-------	-------	-------	P4Hc domain containing protein
80	ABRSC01	ABRSC01.582	1811712	1812191	159	ABRSC01.582	-------	-------	phytanoyl-CoA dioxygenase
81	ABRSC01	ABRSC01.605	1925187	1925495	102	-------	-------	-------	---NA---
82	ABRSC01	ABRSC01.616	1963568	1964146	192	-------	ABRSC01.616	-------	---NA---
83	ABRSC01	ABRSC01.621	1983234	1983567	99	-------	-------	-------	---NA---
84	ABRSC01	ABRSC01.629	2001312	2002439	375	-------	-------	-------	---NA---
85	ABRSC01	ABRSC01.67	264046	264585	121	-------	-------	-------	---NA---
86	ABRSC01	ABRSC01.690	2161850	2162739	260	-------	-------	-------	---NA---
87	ABRSC01	ABRSC01.733	2261042	2261380	112	-------	-------	-------	---NA---
88	ABRSC01	ABRSC01.754	2323757	2324571	203	-------	-------	-------	DUF3245 domain containing protein
89	ABRSC01	ABRSC01.779	2404121	2404615	164	-------	ABRSC01.779	ABRSC01.779	---NA---
90	ABRSC01	ABRSC01.786	2418149	2419086	295	-------	-------	-------	hypothetical protein DM02DRAFT_685435
91	ABRSC01	ABRSC01.794	2436989	2437432	147	-------	-------	-------	---NA---
92	ABRSC01	ABRSC01.864	2654747	2656188	397	-------	ABRSC01.864	-------	hypothetical protein BP5553_07540
93	ABRSC01	ABRSC01.895	2737101	2737506	117	ABRSC01.895	-------	-------	---NA---
94	ABRSC01	ABRSC01.898	2745061	2745375	104	ABRSC01.898	-------	-------	---NA---
95	ABRSC01	ABRSC01.900	2750571	2750999	142	-------	-------	-------	---NA---
96	ABRSC01	ABRSC01.904	2761356	2761672	86	-------	-------	-------	---NA---
97	ABRSC01	ABRSC01.937	2860715	2861023	102	-------	-------	-------	---NA---
98	ABRSC01	ABRSC01.949	2884506	2884971	105	-------	-------	-------	---NA---
99	ABRSC01	ABRSC01.952	2891700	2894690	223	-------	-------	-------	hypothetical protein GMOD_00006892
100	ABRSC02	ABRSC02.100	314823	315091	74	-------	-------	-------	---NA---
101	ABRSC02	ABRSC02.1024	2826931	2830766	1225	-------	-------	-------	hypothetical protein B5807_00192
102	ABRSC02	ABRSC02.1039	2870296	2870607	103	-------	-------	-------	---NA---
103	ABRSC02	ABRSC02.1056	2910839	2911432	197	-------	-------	-------	---NA---
104	ABRSC02	ABRSC02.1111	3050454	3051347	297	-------	-------	-------	---NA---
105	ABRSC02	ABRSC02.1135	3123477	3123842	121	-------	-------	-------	---NA---
106	ABRSC02	ABRSC02.1140	3135720	3136097	125	-------	-------	-------	---NA---
107	ABRSC02	ABRSC02.1177	3254301	3254778	93	-------	-------	-------	---NA---
108	ABRSC02	ABRSC02.1184	3283201	3283611	136	-------	-------	-------	---NA---
109	ABRSC02	ABRSC02.1198	3319740	3320159	139	ABRSC02.1198	-------	-------	---NA---
110	ABRSC02	ABRSC02.1201	3323870	3324815	295	ABRSC02.1201	ABRSC02.1201	-------	---NA---
111	ABRSC02	ABRSC02.1253	3462396	3462692	98	-------	-------	-------	---NA---
112	ABRSC02	ABRSC02.1254	3462852	3463394	180	-------	-------	-------	---NA---
113	ABRSC02	ABRSC02.1286	3537066	3537665	199	-------	-------	-------	---NA---
114	ABRSC02	ABRSC02.1300	3571638	3571970	110	-------	-------	-------	---NA---
115	ABRSC02	ABRSC02.1306	3585911	3586393	160	-------	-------	-------	---NA---
116	ABRSC02	ABRSC02.1320	3617274	3617564	73	-------	ABRSC02.1320	-------	---NA---
117	ABRSC02	ABRSC02.1410	3842928	3843887	302	-------	ABRSC02.1410	-------	---NA---
118	ABRSC02	ABRSC02.1444	3918815	3920386	523	-------	-------	-------	---NA---
119	ABRSC02	ABRSC02.1457	3949237	3949701	154	-------	-------	-------	---NA---
120	ABRSC02	ABRSC02.15	84952	85317	121	ABRSC02.15	-------	-------	---NA---
121	ABRSC02	ABRSC02.1665	4462493	4463611	372	-------	ABRSC02.1665	-------	soluble quino protein glucose dehydrogenase
122	ABRSC02	ABRSC02.1676	4494015	4494347	110	-------	-------	-------	---NA---
123	ABRSC02	ABRSC02.1753	4700946	4701938	330	-------	-------	-------	---NA---
124	ABRSC02	ABRSC02.1799	4841136	4841570	144	-------	-------	-------	---NA---
125	ABRSC02	ABRSC02.1801	4845474	4846077	166	-------	ABRSC02.1801	-------	---NA---
126	ABRSC02	ABRSC02.1814	4891183	4892268	361	-------	ABRSC02.1814	-------	hypothetical protein CC84DRAFT_123378
127	ABRSC02	ABRSC02.1828	4935519	4935893	124	-------	-------	-------	---NA---
128	ABRSC02	ABRSC02.1840	4977150	4977519	104	-------	-------	-------	predicted protein
129	ABRSC02	ABRSC02.224	638521	639786	421	-------	ABRSC02.224	-------	hypothetical protein TRIVIDRAFT_221169
130	ABRSC02	ABRSC02.228	649277	649594	105	-------	-------	-------	---NA---
131	ABRSC02	ABRSC02.231	664455	664826	123	-------	ABRSC02.231	-------	---NA---
132	ABRSC02	ABRSC02.254	727610	727930	106	-------	-------	-------	---NA---
133	ABRSC02	ABRSC02.382	1119217	1119588	102	-------	-------	-------	---NA---
134	ABRSC02	ABRSC02.439	1276223	1276555	110	-------	ABRSC02.439	-------	---NA---
135	ABRSC02	ABRSC02.493	1438039	1438710	223	-------	ABRSC02.493	-------	---NA---
136	ABRSC02	ABRSC02.498	1452826	1453140	104	-------	-------	-------	---NA---
137	ABRSC02	ABRSC02.501	1458586	1459119	177	-------	-------	-------	hypothetical protein SNOG_02801
138	ABRSC02	ABRSC02.507	1518233	1518633	116	-------	-------	-------	---NA---
139	ABRSC02	ABRSC02.546	1622320	1622777	103	-------	-------	-------	---NA---
140	ABRSC02	ABRSC02.588	1726482	1727177	231	-------	-------	-------	pyridoxamine 5'-phosphate oxidase
141	ABRSC02	ABRSC02.656	1894265	1895460	362	-------	-------	-------	---NA---
142	ABRSC02	ABRSC02.659	1899508	1899888	126	-------	-------	-------	---NA---
143	ABRSC02	ABRSC02.684	1955113	1955457	114	-------	-------	-------	---NA---
144	ABRSC02	ABRSC02.742	2112884	2113210	108	-------	-------	-------	---NA---
145	ABRSC02	ABRSC02.770	2181102	2181479	109	-------	-------	-------	---NA---
146	ABRSC02	ABRSC02.774	2189808	2190233	141	-------	-------	-------	---NA---
147	ABRSC02	ABRSC02.804	2270463	2270763	81	-------	-------	-------	hypothetical protein CUC08_Gglean001244
148	ABRSC02	ABRSC02.805	2271059	2272408	449	-------	-------	-------	---NA---
149	ABRSC02	ABRSC02.822	2314618	2314917	99	-------	-------	-------	---NA---
150	ABRSC02	ABRSC02.844	2372100	2372868	137	-------	-------	-------	---NA---
151	ABRSC02	ABRSC02.845	2373201	2373811	187	-------	-------	-------	---NA---
152	ABRSC02	ABRSC02.854	2390935	2391240	101	-------	-------	-------	---NA---
153	ABRSC02	ABRSC02.863	2411190	2411782	104	-------	-------	-------	---NA---
154	ABRSC02	ABRSC02.865	2417854	2418165	103	-------	-------	-------	---NA---
155	ABRSC02	ABRSC02.936	2603363	2604727	334	-------	-------	-------	hypothetical protein AOQ84DRAFT_419624
156	ABRSC02	ABRSC02.944	2622616	2623281	221	-------	-------	-------	hypothetical protein DDE82_005658
157	ABRSC02	ABRSC02.972	2693031	2694044	337	-------	-------	-------	predicted protein
158	ABRSC03	ABRSC03.10	40909	41259	116	ABRSC03.10	-------	-------	---NA---
159	ABRSC03	ABRSC03.106	368530	368889	119	-------	-------	-------	---NA---
160	ABRSC03	ABRSC03.1060	2907366	2908157	263	-------	-------	-------	Uncharacterised protein
161	ABRSC03	ABRSC03.1061	2910507	2910809	100	-------	-------	-------	---NA---
162	ABRSC03	ABRSC03.1076	2999798	3002609	78	-------	-------	-------	---NA---
163	ABRSC03	ABRSC03.13	46085	46771	228	ABRSC03.13	-------	-------	---NA---
164	ABRSC03	ABRSC03.149	496686	497369	227	-------	-------	-------	predicted protein
165	ABRSC03	ABRSC03.167	546113	546522	116	-------	-------	-------	---NA---
166	ABRSC03	ABRSC03.168	548052	549478	416	-------	-------	-------	hypothetical protein COCVIDRAFT_17801
167	ABRSC03	ABRSC03.19	59096	59533	145	-------	-------	-------	---NA---
168	ABRSC03	ABRSC03.194	622202	622582	126	-------	-------	-------	---NA---
169	ABRSC03	ABRSC03.215	673381	673974	197	-------	-------	-------	---NA---
170	ABRSC03	ABRSC03.222	685869	686207	112	-------	-------	-------	---NA---
171	ABRSC03	ABRSC03.224	688641	689014	107	-------	-------	-------	---NA---
172	ABRSC03	ABRSC03.244	740466	740786	106	-------	-------	-------	---NA---
173	ABRSC03	ABRSC03.261	787119	787441	88	-------	-------	-------	---NA---
174	ABRSC03	ABRSC03.277	836044	836388	114	-------	-------	-------	hypothetical protein DDE82_005381
175	ABRSC03	ABRSC03.29	87151	87380	54	-------	-------	-------	---NA---
176	ABRSC03	ABRSC03.292	885585	886106	173	-------	-------	-------	hypothetical protein CC77DRAFT_1015408
177	ABRSC03	ABRSC03.331	1015194	1015544	116	-------	-------	-------	hypothetical protein CUC08_Gglean012743
178	ABRSC03	ABRSC03.34	99277	100678	400	-------	-------	-------	---NA---
179	ABRSC03	ABRSC03.342	1043154	1043458	82	-------	ABRSC03.342	-------	hypothetical protein AA0112_g11367
180	ABRSC03	ABRSC03.35	102445	103654	383	-------	-------	-------	---NA---
181	ABRSC03	ABRSC03.376	1132433	1132753	106	-------	-------	-------	---NA---
182	ABRSC03	ABRSC03.377	1133159	1133956	265	-------	-------	-------	---NA---
183	ABRSC03	ABRSC03.392	1170622	1170951	109	-------	-------	-------	---NA---
184	ABRSC03	ABRSC03.393	1172380	1172772	130	-------	-------	-------	---NA---
185	ABRSC03	ABRSC03.416	1216570	1216908	112	-------	-------	-------	---NA---
186	ABRSC03	ABRSC03.456	1317184	1317582	132	-------	-------	-------	---NA---
187	ABRSC03	ABRSC03.468	1351918	1352794	273	-------	-------	-------	hypothetical protein DL765_004851
188	ABRSC03	ABRSC03.53	159014	159481	109	-------	-------	-------	---NA---
189	ABRSC03	ABRSC03.556	1596680	1597080	116	-------	-------	-------	---NA---
190	ABRSC03	ABRSC03.563	1617730	1618223	93	-------	-------	-------	---NA---
191	ABRSC03	ABRSC03.583	1685991	1686323	110	-------	-------	-------	hypothetical protein CUC08_Gglean012889
192	ABRSC03	ABRSC03.588	1701824	1702309	161	-------	-------	-------	---NA---
193	ABRSC03	ABRSC03.630	1815275	1815667	130	ABRSC03.630	-------	-------	---NA---
194	ABRSC03	ABRSC03.631	1816424	1816810	128	ABRSC03.631	-------	-------	---NA---
195	ABRSC03	ABRSC03.641	1837096	1837824	242	ABRSC03.641	-------	-------	cytochrome p450
196	ABRSC03	ABRSC03.673	1914271	1914653	107	ABRSC03.673	-------	-------	---NA---
197	ABRSC03	ABRSC03.683	1936082	1936918	278	ABRSC03.683	-------	-------	F-box domain containing protein
198	ABRSC03	ABRSC03.686	1942055	1942915	286	ABRSC03.686	-------	-------	---NA---
199	ABRSC03	ABRSC03.791	2207385	2207900	171	-------	-------	-------	Vps52 Sac2 family protein
200	ABRSC03	ABRSC03.792	2208537	2210657	645	-------	-------	-------	---NA---
201	ABRSC03	ABRSC03.808	2252263	2252730	155	-------	-------	-------	membrane protein
202	ABRSC03	ABRSC03.868	2399642	2400328	228	-------	-------	-------	---NA---
203	ABRSC03	ABRSC03.876	2415985	2416353	122	-------	-------	-------	---NA---
204	ABRSC03	ABRSC03.946	2599298	2599600	100	-------	-------	-------	---NA---
205	ABRSC03	ABRSC03.984	2697428	2699447	604	-------	-------	-------	hypothetical protein LEMA_P070070.1
206	ABRSC04	ABRSC04.1008	2667680	2669164	477	-------	-------	-------	predicted protein
207	ABRSC04	ABRSC04.1009	2669593	2671172	507	-------	-------	-------	Circularly permuted ATP-grasp type 2
208	ABRSC04	ABRSC04.1010	2671501	2672297	229	-------	-------	-------	hypothetical protein SNOG_15431
209	ABRSC04	ABRSC04.1018	2699682	2700068	128	-------	-------	-------	---NA---
210	ABRSC04	ABRSC04.1025	2743763	2746171	286	-------	-------	-------	---NA---
211	ABRSC04	ABRSC04.1033	2763089	2763907	272	-------	-------	-------	---NA---
212	ABRSC04	ABRSC04.1088	2934124	2934765	213	-------	-------	-------	---NA---
213	ABRSC04	ABRSC04.114	358097	358402	101	ABRSC04.114	-------	-------	---NA---
214	ABRSC04	ABRSC04.124	385677	386030	117	ABRSC04.124	-------	-------	---NA---
215	ABRSC04	ABRSC04.13	57915	58394	159	-------	-------	-------	---NA---
216	ABRSC04	ABRSC04.19	72728	73243	171	-------	-------	-------	---NA---
217	ABRSC04	ABRSC04.196	556578	556871	87	-------	-------	-------	---NA---
218	ABRSC04	ABRSC04.21	78548	79045	165	-------	-------	-------	---NA---
219	ABRSC04	ABRSC04.221	603421	604575	369	-------	-------	-------	---NA---
220	ABRSC04	ABRSC04.24	84384	84785	133	-------	-------	-------	---NA---
221	ABRSC04	ABRSC04.247	671833	672240	135	-------	-------	-------	---NA---
222	ABRSC04	ABRSC04.254	689681	690124	147	-------	-------	-------	hypothetical protein BS50DRAFT_585311
223	ABRSC04	ABRSC04.279	748737	749042	101	-------	-------	-------	---NA---
224	ABRSC04	ABRSC04.280	749893	750675	260	-------	-------	-------	---NA---
225	ABRSC04	ABRSC04.333	892066	892458	130	-------	-------	-------	---NA---
226	ABRSC04	ABRSC04.383	1037539	1038024	130	-------	-------	-------	---NA---
227	ABRSC04	ABRSC04.398	1083026	1083448	140	-------	-------	-------	---NA---
228	ABRSC04	ABRSC04.445	1189624	1190463	279	-------	-------	-------	hypothetical protein CC77DRAFT_1022577
229	ABRSC04	ABRSC04.473	1266946	1267302	118	-------	-------	-------	---NA---
230	ABRSC04	ABRSC04.48	147776	148090	104	-------	-------	-------	---NA---
231	ABRSC04	ABRSC04.504	1351722	1352084	121	ABRSC04.504	-------	-------	---NA---
232	ABRSC04	ABRSC04.521	1386415	1387269	284	-------	-------	-------	hypothetical protein SNOG_11695
233	ABRSC04	ABRSC04.543	1448057	1448405	116	-------	-------	-------	---NA---
234	ABRSC04	ABRSC04.57	174212	174553	113	-------	-------	-------	---NA---
235	ABRSC04	ABRSC04.605	1598399	1599715	438	-------	-------	-------	hypothetical protein GMOD_00001826
236	ABRSC04	ABRSC04.645	1701171	1701626	135	-------	-------	-------	hypothetical protein SETTUDRAFT_103670
237	ABRSC04	ABRSC04.649	1708730	1709134	134	-------	-------	-------	---NA---
238	ABRSC04	ABRSC04.67	201236	201532	98	-------	-------	-------	---NA---
239	ABRSC04	ABRSC04.670	1756507	1757127	206	ABRSC04.670	ABRSC04.670	ABRSC04.670	carbohydrate esterase
240	ABRSC04	ABRSC04.671	1757393	1757932	179	ABRSC04.671	-------	-------	putative carbohydrate esterase
241	ABRSC04	ABRSC04.71	213182	213745	187	-------	-------	-------	---NA---
242	ABRSC04	ABRSC04.740	1929441	1929752	103	-------	-------	-------	---NA---
243	ABRSC04	ABRSC04.746	1943371	1943683	85	-------	-------	-------	---NA---
244	ABRSC04	ABRSC04.755	1972755	1973258	167	-------	-------	-------	hypothetical protein VPNG_10195
245	ABRSC04	ABRSC04.76	224768	225118	116	-------	-------	-------	---NA---
246	ABRSC04	ABRSC04.764	1995837	1996344	152	-------	-------	-------	---NA---
247	ABRSC04	ABRSC04.765	1996799	1997075	74	-------	-------	-------	---NA---
248	ABRSC04	ABRSC04.806	2121932	2122234	100	-------	-------	-------	---NA---
249	ABRSC04	ABRSC04.81	236675	238287	92	-------	-------	-------	---NA---
250	ABRSC04	ABRSC04.815	2139300	2139626	108	-------	-------	-------	---NA---
251	ABRSC04	ABRSC04.833	2186644	2187518	217	ABRSC04.833	-------	-------	---NA---
252	ABRSC04	ABRSC04.838	2204765	2205112	115	-------	-------	-------	---NA---
253	ABRSC04	ABRSC04.891	2335861	2336157	98	-------	-------	-------	DUF3253 domain containing protein
254	ABRSC04	ABRSC04.899	2351937	2352341	134	-------	-------	-------	---NA---
255	ABRSC04	ABRSC04.95	270809	271149	84	-------	-------	-------	FAD/NAD(P)-binding domain-containing protein
256	ABRSC04	ABRSC04.961	2511034	2511402	122	ABRSC04.961	ABRSC04.961	-------	---NA---
257	ABRSC04	ABRSC04.962	2513660	2513970	79	ABRSC04.962	ABRSC04.962	ABRSC04.962	---NA---
258	ABRSC04	ABRSC04.969	2537034	2537863	257	-------	-------	-------	predicted protein
259	ABRSC04	ABRSC04.988	2600274	2601419	381	-------	-------	-------	hypothetical protein B5807_10520
260	ABRSC04	ABRSC04.998	2625764	2626084	106	-------	-------	-------	---NA---
261	ABRSC05	ABRSC05.11	76083	76688	181	-------	ABRSC05.11	ABRSC05.11	---NA---
262	ABRSC05	ABRSC05.121	388926	389231	101	ABRSC05.121	-------	-------	---NA---
263	ABRSC05	ABRSC05.13	82744	83498	214	-------	-------	-------	hypothetical protein BS50DRAFT_678595
264	ABRSC05	ABRSC05.139	435582	436169	195	-------	-------	-------	---NA---
265	ABRSC05	ABRSC05.142	439555	440369	169	-------	-------	-------	---NA---
266	ABRSC05	ABRSC05.185	581757	582143	128	ABRSC05.185	-------	-------	---NA---
267	ABRSC05	ABRSC05.207	634912	635277	121	-------	-------	-------	---NA---
268	ABRSC05	ABRSC05.24	118489	118806	105	-------	-------	-------	---NA---
269	ABRSC05	ABRSC05.245	721144	721558	89	-------	-------	-------	---NA---
270	ABRSC05	ABRSC05.29	130606	131023	123	-------	-------	-------	---NA---
271	ABRSC05	ABRSC05.30	131132	132145	337	-------	-------	-------	---NA---
272	ABRSC05	ABRSC05.333	951292	951531	53	-------	-------	-------	---NA---
273	ABRSC05	ABRSC05.403	1160148	1160489	113	-------	-------	-------	---NA---
274	ABRSC05	ABRSC05.436	1247981	1248330	100	-------	-------	-------	---NA---
275	ABRSC05	ABRSC05.500	1424586	1424900	104	-------	-------	-------	---NA---
276	ABRSC05	ABRSC05.608	1728195	1729466	380	-------	-------	-------	predicted protein
277	ABRSC05	ABRSC05.609	1729932	1730356	121	-------	-------	-------	---NA---
278	ABRSC05	ABRSC05.610	1730566	1730973	135	-------	-------	-------	hypothetical protein SNOG_10651
279	ABRSC05	ABRSC05.616	1745475	1746401	308	-------	-------	-------	predicted protein
280	ABRSC05	ABRSC05.702	1969607	1970193	114	ABRSC05.702	-------	-------	hypothetical protein AA0120_g9212
281	ABRSC05	ABRSC05.707	1977951	1978403	150	-------	-------	-------	---NA---
282	ABRSC05	ABRSC05.729	2072440	2072838	132	-------	-------	-------	---NA---
283	ABRSC05	ABRSC05.781	2214047	2214400	117	-------	ABRSC05.781	-------	hypothetical protein Z519_09737
284	ABRSC05	ABRSC05.818	2309081	2309386	101	-------	-------	-------	---NA---
285	ABRSC05	ABRSC05.835	2414207	2414590	127	ABRSC05.835	-------	-------	---NA---
286	ABRSC05	ABRSC05.874	2497299	2499270	598	-------	ABRSC05.874	-------	ATP phosphoribosyltransferase domain-containing protein
287	ABRSC05	ABRSC05.875	2501106	2501471	121	-------	-------	-------	phosphoribosyl-aminoimidazole-succinocarboxamide synthase
288	ABRSC05	ABRSC05.880	2519449	2520652	328	-------	-------	-------	---NA---
289	ABRSC05	ABRSC05.891	2547460	2547882	118	-------	ABRSC05.891	ABRSC05.891	hypothetical protein AA0117_g10731
290	ABRSC05	ABRSC05.896	2567241	2567820	160	-------	-------	-------	hypothetical protein EKO27_g11498
291	ABRSC05	ABRSC05.897	2574465	2574777	87	-------	-------	-------	predicted protein
292	ABRSC05	ABRSC05.899	2577598	2578386	246	-------	-------	-------	arginine N-methyltransferase 2 protein
293	ABRSC05	ABRSC05.920	2638910	2639221	103	-------	-------	-------	---NA---
294	ABRSC05	ABRSC05.923	2649892	2650209	105	-------	-------	-------	---NA---
295	ABRSC05	ABRSC05.959	2786288	2787371	296	ABRSC05.959	-------	-------	Cyclochlorotine biosynthesis protein R
296	ABRSC05	ABRSC05.960	2788054	2788801	232	ABRSC05.960	-------	-------	hypothetical protein SNOG_14925
297	ABRSC05	ABRSC05.962	2811070	2811450	126	ABRSC05.962	-------	-------	hypothetical protein COCC4DRAFT_155377
298	ABRSC05	ABRSC05.964	2813652	2814670	287	ABRSC05.964	-------	-------	thioesterase domain-containing protein
299	ABRSC05	ABRSC05.991	2932976	2934979	196	-------	-------	-------	---NA---
300	ABRSC06	ABRSC06.130	346088	346582	164	-------	-------	-------	---NA---
301	ABRSC06	ABRSC06.160	416039	416362	107	-------	-------	-------	---NA---
302	ABRSC06	ABRSC06.162	421223	422120	262	-------	-------	-------	predicted protein
303	ABRSC06	ABRSC06.172	442343	442616	70	ABRSC06.172	-------	-------	---NA---
304	ABRSC06	ABRSC06.179	461239	461568	109	ABRSC06.179	-------	-------	---NA---
305	ABRSC06	ABRSC06.181	469412	469798	128	ABRSC06.181	-------	-------	---NA---
306	ABRSC06	ABRSC06.182	470176	470554	107	ABRSC06.182	-------	-------	---NA---
307	ABRSC06	ABRSC06.193	502349	503442	255	ABRSC06.193	-------	-------	hypothetical protein PEBR_15479
308	ABRSC06	ABRSC06.197	512436	513467	343	ABRSC06.197	-------	-------	---NA---
309	ABRSC06	ABRSC06.198	514928	515506	192	ABRSC06.198	ABRSC06.198	-------	hypothetical protein EKK71_08755
310	ABRSC06	ABRSC06.2	19190	19819	209	-------	-------	-------	---NA---
311	ABRSC06	ABRSC06.205	530159	530747	145	ABRSC06.205	-------	-------	---NA---
312	ABRSC06	ABRSC06.302	807996	808364	122	ABRSC06.302	-------	-------	---NA---
313	ABRSC06	ABRSC06.34	95251	98164	836	-------	-------	-------	---NA---
314	ABRSC06	ABRSC06.402	1128650	1129075	141	-------	-------	-------	---NA---
315	ABRSC06	ABRSC06.42	116934	118657	505	-------	-------	-------	---NA---
316	ABRSC06	ABRSC06.43	119489	120259	256	-------	-------	-------	hypothetical protein TW65_98138
317	ABRSC06	ABRSC06.518	1432168	1432985	219	-------	-------	-------	---NA---
318	ABRSC06	ABRSC06.536	1475828	1476145	105	-------	-------	-------	---NA---
319	ABRSC06	ABRSC06.585	1725492	1725836	114	-------	-------	-------	---NA---
320	ABRSC06	ABRSC06.599	1763757	1764158	133	-------	-------	-------	---NA---
321	ABRSC06	ABRSC06.600	1765045	1765989	314	-------	-------	-------	---NA---
322	ABRSC06	ABRSC06.633	1854976	1855635	188	ABRSC06.633	-------	-------	---NA---
323	ABRSC06	ABRSC06.704	2018213	2018611	132	-------	-------	-------	---NA---
324	ABRSC06	ABRSC06.712	2035692	2037036	339	-------	-------	-------	---NA---
325	ABRSC06	ABRSC06.73	206756	207070	104	-------	-------	-------	---NA---
326	ABRSC06	ABRSC06.74	207788	208048	69	-------	-------	-------	---NA---
327	ABRSC06	ABRSC06.744	2119145	2119480	111	-------	-------	-------	---NA---
328	ABRSC06	ABRSC06.75	211647	212042	131	-------	-------	-------	---NA---
329	ABRSC06	ABRSC06.761	2157573	2157959	128	-------	-------	-------	---NA---
330	ABRSC06	ABRSC06.857	2442446	2442912	136	-------	-------	-------	---NA---
331	ABRSC07	ABRSC07.117	376655	377129	142	-------	-------	-------	Zn-ribbon protein
332	ABRSC07	ABRSC07.156	493073	493675	200	-------	-------	-------	---NA---
333	ABRSC07	ABRSC07.159	504591	505124	148	-------	-------	-------	hypothetical protein T310_6628
334	ABRSC07	ABRSC07.174	542248	542631	127	-------	-------	-------	---NA---
335	ABRSC07	ABRSC07.184	565224	565532	102	-------	ABRSC07.184	ABRSC07.184	---NA---
336	ABRSC07	ABRSC07.185	572382	572795	137	-------	-------	-------	---NA---
337	ABRSC07	ABRSC07.306	911217	911894	225	-------	-------	-------	---NA---
338	ABRSC07	ABRSC07.312	929853	930599	217	ABRSC07.312	-------	-------	---NA---
339	ABRSC07	ABRSC07.382	1121512	1122744	410	ABRSC07.382	-------	-------	Arp, Ankyrin repeat protein
340	ABRSC07	ABRSC07.389	1143319	1143687	122	ABRSC07.389	-------	-------	---NA---
341	ABRSC07	ABRSC07.42	171971	172297	108	-------	-------	-------	---NA---
342	ABRSC07	ABRSC07.441	1286223	1287045	239	ABRSC07.441	-------	-------	hypothetical protein IQ06DRAFT_292524
343	ABRSC07	ABRSC07.451	1304788	1305400	171	-------	-------	-------	putative microtubule-associated protein futsch-like
344	ABRSC07	ABRSC07.459	1324073	1324381	102	-------	-------	-------	---NA---
345	ABRSC07	ABRSC07.6	59418	64337	1087	-------	ABRSC07.6	-------	---NA---
346	ABRSC07	ABRSC07.61	221506	222003	165	-------	-------	-------	hypothetical protein SNOG_01705
347	ABRSC07	ABRSC07.62	223022	223499	143	-------	-------	-------	---NA---
348	ABRSC07	ABRSC07.643	1826644	1827048	134	ABRSC07.643	-------	-------	---NA---
349	ABRSC07	ABRSC07.680	1937350	1938207	268	-------	-------	-------	hypothetical protein AA0115_g12997
350	ABRSC07	ABRSC07.700	1992615	1992962	115	-------	-------	-------	---NA---
351	ABRSC07	ABRSC07.719	2048233	2048631	132	-------	-------	-------	---NA---
352	ABRSC07	ABRSC07.72	250818	251255	145	-------	-------	-------	---NA---
353	ABRSC07	ABRSC07.734	2096472	2096789	105	-------	-------	-------	predicted protein
354	ABRSC07	ABRSC07.738	2109763	2110215	110	-------	-------	-------	---NA---
355	ABRSC07	ABRSC07.752	2138962	2139337	86	-------	ABRSC07.752	ABRSC07.752	---NA---
356	ABRSC07	ABRSC07.777	2283671	2284240	189	-------	-------	-------	---NA---
357	ABRSC07	ABRSC07.790	2312332	2312685	117	-------	-------	-------	---NA---
358	ABRSC07	ABRSC07.812	2370752	2371057	101	-------	-------	-------	---NA---
359	ABRSC07	ABRSC07.818	2384322	2385242	306	-------	-------	-------	---NA---
360	ABRSC08	ABRSC08.100	284197	284514	105	-------	-------	-------	---NA---
361	ABRSC08	ABRSC08.147	408608	408937	109	-------	-------	-------	---NA---
362	ABRSC08	ABRSC08.216	592827	593304	144	ABRSC08.216	-------	-------	---NA---
363	ABRSC08	ABRSC08.220	606250	607510	383	ABRSC08.220	-------	-------	hypothetical protein PTT_19640
364	ABRSC08	ABRSC08.232	638688	639200	170	ABRSC08.232	-------	-------	---NA---
365	ABRSC08	ABRSC08.237	660438	660749	103	ABRSC08.237	ABRSC08.237	-------	---NA---
366	ABRSC08	ABRSC08.238	665157	665489	110	ABRSC08.238	-------	-------	---NA---
367	ABRSC08	ABRSC08.29	93922	94257	111	-------	-------	-------	---NA---
368	ABRSC08	ABRSC08.306	917299	917670	123	-------	-------	-------	---NA---
369	ABRSC08	ABRSC08.316	946173	946472	99	-------	-------	-------	---NA---
370	ABRSC08	ABRSC08.321	962301	962839	161	-------	-------	-------	---NA---
371	ABRSC08	ABRSC08.326	973601	974062	115	-------	ABRSC08.326	ABRSC08.326	---NA---
372	ABRSC08	ABRSC08.366	1061368	1061673	101	-------	-------	-------	---NA---
373	ABRSC08	ABRSC08.367	1062339	1062663	87	-------	-------	-------	GroL, Chaperonin GroEL (HSP60 family)
374	ABRSC08	ABRSC08.420	1192012	1193483	366	-------	-------	-------	hypothetical protein GMOD_00004663
375	ABRSC08	ABRSC08.432	1214844	1215719	291	-------	-------	-------	---NA---
376	ABRSC08	ABRSC08.468	1308944	1309354	136	-------	-------	-------	---NA---
377	ABRSC08	ABRSC08.47	138865	140916	666	-------	ABRSC08.47	-------	carbohydrate-binding module family 18 protein
378	ABRSC08	ABRSC08.525	1460960	1461292	110	ABRSC08.525	-------	-------	---NA---
379	ABRSC08	ABRSC08.585	1644478	1644882	134	ABRSC08.585	-------	-------	---NA---
380	ABRSC08	ABRSC08.587	1653252	1653560	102	ABRSC08.587	-------	-------	---NA---
381	ABRSC08	ABRSC08.613	1712497	1713286	236	ABRSC08.613	-------	-------	---NA---
382	ABRSC08	ABRSC08.629	1756467	1757098	194	ABRSC08.629	-------	-------	hypothetical protein SETTUDRAFT_47074
383	ABRSC08	ABRSC08.630	1757274	1757499	54	ABRSC08.630	-------	-------	---NA---
384	ABRSC08	ABRSC08.636	1769078	1769386	102	-------	ABRSC08.636	-------	---NA---
385	ABRSC08	ABRSC08.659	1854499	1854837	112	ABRSC08.659	-------	-------	---NA---
386	ABRSC08	ABRSC08.679	1915472	1916212	246	-------	-------	-------	maleylacetoacetate isomerase
387	ABRSC08	ABRSC08.755	2131098	2131400	100	ABRSC08.755	-------	-------	---NA---
388	ABRSC08	ABRSC08.761	2145004	2145315	103	ABRSC08.761	-------	-------	---NA---
389	ABRSC08	ABRSC08.781	2214343	2214666	107	ABRSC08.781	-------	-------	---NA---
390	ABRSC08	ABRSC08.782	2215172	2215969	240	ABRSC08.782	-------	-------	DUF3328 domain containing protein
391	ABRSC08	ABRSC08.787	2223929	2225426	372	ABRSC08.787	ABRSC08.787	-------	exported protein-like protein
392	ABRSC08	ABRSC08.808	2278419	2279334	190	ABRSC08.808	-------	-------	Cyclochlorotine biosynthesis protein O
393	ABRSC08	ABRSC08.817	2300663	2301236	136	-------	ABRSC08.817	ABRSC08.817	---NA---
394	ABRSC09	ABRSC09.113	393109	393323	52	-------	-------	-------	---NA---
395	ABRSC09	ABRSC09.114	393494	394751	369	-------	-------	-------	glycosyltransferase family 2 protein
396	ABRSC09	ABRSC09.116	397761	399753	585	-------	-------	-------	hypothetical protein BCR34DRAFT_567754
397	ABRSC09	ABRSC09.129	432401	432942	132	-------	-------	-------	hypothetical protein ST47_g2637
398	ABRSC09	ABRSC09.182	606785	607205	121	-------	-------	-------	---NA---
399	ABRSC09	ABRSC09.201	652468	654156	562	-------	-------	-------	hypothetical protein M437DRAFT_68009
400	ABRSC09	ABRSC09.331	1026579	1028002	78	-------	-------	-------	---NA---
401	ABRSC09	ABRSC09.347	1061879	1062430	183	-------	-------	-------	hypothetical protein AA0115_g1218
402	ABRSC09	ABRSC09.35	149906	150232	108	-------	-------	-------	---NA---
403	ABRSC09	ABRSC09.360	1103828	1104496	222	-------	-------	-------	---NA---
404	ABRSC09	ABRSC09.361	1104655	1105188	177	-------	-------	-------	---NA---
405	ABRSC09	ABRSC09.390	1174118	1174790	190	-------	-------	-------	BTB domain containing protein
406	ABRSC09	ABRSC09.391	1175300	1175662	120	-------	-------	-------	---NA---
407	ABRSC09	ABRSC09.422	1254909	1255243	94	-------	-------	-------	---NA---
408	ABRSC09	ABRSC09.471	1382417	1382947	176	-------	-------	-------	---NA---
409	ABRSC09	ABRSC09.487	1427749	1428072	107	-------	-------	-------	---NA---
410	ABRSC09	ABRSC09.526	1582884	1583510	208	-------	-------	-------	---NA---
411	ABRSC09	ABRSC09.529	1589052	1589705	217	-------	-------	-------	F-box multi-domain protein
412	ABRSC09	ABRSC09.552	1661215	1661669	129	-------	-------	-------	---NA---
413	ABRSC09	ABRSC09.559	1683649	1684041	130	-------	-------	-------	predicted protein
414	ABRSC09	ABRSC09.576	1747361	1747726	121	-------	-------	-------	---NA---
415	ABRSC09	ABRSC09.598	1815429	1815719	96	-------	-------	-------	---NA---
416	ABRSC09	ABRSC09.60	208704	209378	224	-------	-------	-------	---NA---
417	ABRSC09	ABRSC09.601	1836849	1838414	501	-------	-------	-------	Tetratricopeptide-like helical protein
418	ABRSC09	ABRSC09.614	1897671	1897929	62	-------	-------	-------	hypothetical protein AA0118_g5049
419	ABRSC09	ABRSC09.620	1911055	1911576	173	-------	-------	-------	---NA---
420	ABRSC09	ABRSC09.641	1955004	1955933	309	-------	-------	-------	---NA---
421	ABRSC09	ABRSC09.655	1998199	1998573	124	ABRSC09.655	-------	-------	---NA---
422	ABRSC09	ABRSC09.662	2015800	2016099	99	-------	-------	-------	---NA---
423	ABRSC09	ABRSC09.681	2074120	2074434	104	-------	-------	-------	---NA---
424	ABRSC09	ABRSC09.98	354681	355646	321	-------	-------	-------	hypothetical protein CC77DRAFT_1013713
425	ABRSC10	ABRSC10.11	105198	105527	109	-------	-------	-------	---NA---
426	ABRSC10	ABRSC10.215	663965	664585	170	-------	-------	-------	---NA---
427	ABRSC10	ABRSC10.222	675515	676402	295	-------	-------	-------	---NA---
428	ABRSC10	ABRSC10.279	841985	842465	138	-------	-------	-------	---NA---
429	ABRSC10	ABRSC10.283	847784	848475	176	-------	-------	-------	repeat domain-containing protein
430	ABRSC10	ABRSC10.30	167747	168163	138	-------	-------	-------	---NA---
431	ABRSC10	ABRSC10.301	902329	902640	103	-------	ABRSC10.301	-------	---NA---
432	ABRSC10	ABRSC10.303	909771	910443	131	-------	-------	-------	---NA---
433	ABRSC10	ABRSC10.33	173534	174091	113	-------	-------	-------	---NA---
434	ABRSC10	ABRSC10.332	994751	995167	138	-------	ABRSC10.332	-------	---NA---
435	ABRSC10	ABRSC10.40	185800	186147	115	-------	-------	-------	---NA---
436	ABRSC10	ABRSC10.400	1169034	1169369	111	-------	-------	-------	---NA---
437	ABRSC10	ABRSC10.431	1297422	1297748	108	-------	-------	-------	---NA---
438	ABRSC10	ABRSC10.473	1425405	1425854	149	ABRSC10.473	-------	-------	---NA---
439	ABRSC10	ABRSC10.530	1635043	1635450	135	-------	-------	-------	---NA---
440	ABRSC10	ABRSC10.60	244513	244806	97	-------	-------	-------	---NA---
441	ABRSC10	ABRSC10.75	278726	279008	73	-------	-------	-------	---NA---
442	ABRSC11	ABRSC11.106	496589	497148	141	ABRSC11.106	-------	-------	---NA---
443	ABRSC11	ABRSC11.114	522602	522931	109	ABRSC11.114	-------	-------	hypothetical protein SETTUDRAFT_111005
444	ABRSC11	ABRSC11.123	546299	547174	291	-------	-------	-------	hypothetical protein AA0117_g2403
445	ABRSC11	ABRSC11.169	720236	720481	81	-------	-------	-------	---NA---
446	ABRSC11	ABRSC11.177	758645	758950	101	-------	-------	-------	---NA---
447	ABRSC11	ABRSC11.201	832032	833029	280	-------	-------	-------	---NA---
448	ABRSC11	ABRSC11.207	856257	856750	129	-------	-------	-------	---NA---
449	ABRSC11	ABRSC11.232	951466	951854	113	ABRSC11.232	-------	-------	---NA---
450	ABRSC11	ABRSC11.233	953573	954947	422	ABRSC11.233	-------	-------	HC-toxin bZIP transcription factor
451	ABRSC11	ABRSC11.33	205780	206346	172	ABRSC11.33	-------	-------	hypothetical protein AOQ84DRAFT_59373
452	ABRSC11	ABRSC11.34	207665	208600	311	ABRSC11.34	-------	-------	serine threonine kinase
453	ABRSC11	ABRSC11.38	214104	214787	196	ABRSC11.38	-------	-------	predicted protein
454	ABRSC11	ABRSC11.39	214863	215364	107	ABRSC11.39	-------	-------	---NA---
455	ABRSC11	ABRSC11.40	216498	217205	200	ABRSC11.40	-------	-------	predicted protein
456	ABRSC11	ABRSC11.48	251991	252329	112	ABRSC11.48	-------	-------	---NA---
457	ABRSC11	ABRSC11.86	382524	382846	95	-------	-------	-------	---NA---
458	ABRSC11	ABRSC11.93	429392	429668	75	-------	-------	-------	---NA---
459	ABRSC11	ABRSC11.96	439607	440323	238	-------	-------	-------	---NA---
460	ABRSC11	ABRSC11.98	466653	467228	166	-------	-------	-------	---NA---
