# Supplementary material for: Comparative genomics of Alternaria species provides insights into the pathogenic lifestyle of Alternaria brassicae – a pathogen of the Brassicaceae family
Source: BMC Genomics. 2019 Dec 30;20:1036. doi: 10.1186/s12864-019-6414-6 (PMC6937934; doi:10.1186/s12864-019-6414-6)
Supplement: Supplementary file 4 — Additional file 4: Table S4. List of predicted secondary metabolite gene clusters in A. brassicae along with their constituent genes, coordinates in the genome, and their description. [file 12864_2019_6414_MOESM4_ESM.xlsx]

## Sheet: Sheet1
Table S4: List of predicted secondary metabolite gene clusters in A. brassicae along with their constituent genes, coordinates in the genome, and their description
S.No.	Chromosome	Gene ID	Start	End	Cluster	Type of cluster	Gene description
1	ABRSC01	ABRSC01.10	57509	59013	Cluster_1	t1pks	transferase family protein
2	ABRSC01	ABRSC01.11	59619	66353	Cluster_1	t1pks	Compactin diketide synthase
3	ABRSC01	ABRSC01.12	66648	67583	Cluster_1	t1pks	Compactin diketide synthase
4	ABRSC01	ABRSC01.13	68634	69305	Cluster_1	t1pks	fungal specific transcription
5	ABRSC01	ABRSC01.14	71908	73525	Cluster_1	t1pks	hypothetical protein AA0112_g11635
6	ABRSC01	ABRSC01.15	74986	76930	Cluster_1	t1pks	catalytic
7	ABRSC01	ABRSC01.239	806585	807861	Cluster_2	nrps	Clavaminate synthase-like protein
8	ABRSC01	ABRSC01.240	812038	813146	Cluster_2	nrps	delta-delta-dienoyl-CoA isomeras-like protein
9	ABRSC01	ABRSC01.241	813530	814790	Cluster_2	nrps	Guanine nucleotide-binding protein subunit beta-like protein
10	ABRSC01	ABRSC01.242	815579	816292	Cluster_2	nrps	zf-U1-domain-containing protein
11	ABRSC01	ABRSC01.243	816786	818072	Cluster_2	nrps	Alpha-N-acetylglucosamine transferase
12	ABRSC01	ABRSC01.244	820024	821619	Cluster_2	nrps	cytochrome P450
13	ABRSC01	ABRSC01.245	824339	825475	Cluster_2	nrps	Di-copper centre-containing protein
14	ABRSC01	ABRSC01.246	826426	826851	Cluster_2	nrps	hypothetical protein CC77DRAFT_1050014
15	ABRSC01	ABRSC01.247	827686	833582	Cluster_2	nrps	Nonribosomal peptide synthetase 4
16	ABRSC01	ABRSC01.248	835004	835755	Cluster_2	nrps	acyl-CoA N-acyltransferase
17	ABRSC01	ABRSC01.249	835807	839781	Cluster_2	nrps	Leptomycin B resistance protein pmd1
18	ABRSC01	ABRSC01.250	840172	841446	Cluster_2	nrps	Leptomycin B resistance protein pmd1
19	ABRSC01	ABRSC01.251	842033	843417	Cluster_2	nrps	aerobactin siderophore biosynthesis protein iucb
20	ABRSC01	ABRSC01.252	845334	847251	Cluster_2	nrps	putative acyl-CoA synthetase
21	ABRSC01	ABRSC01.253	847632	849467	Cluster_2	nrps	FAD dependent oxidoreductase
22	ABRSC01	ABRSC01.254	849620	850732	Cluster_2	nrps	hypothetical protein AA0120_g5593
23	ABRSC01	ABRSC01.255	851058	852916	Cluster_2	nrps	MFS general substrate transporter
24	ABRSC01	ABRSC01.256	855232	856674	Cluster_2	nrps	hypothetical protein TW65_03450
25	ABRSC01	ABRSC01.257	858842	860733	Cluster_2	nrps	hypothetical protein AG0111_g1490
26	ABRSC01	ABRSC01.258	862054	863958	Cluster_2	nrps	Siderophore iron transporter
27	ABRSC01	ABRSC01.259	865004	865411	Cluster_2	nrps	---NA---
28	ABRSC01	ABRSC01.260	866501	868091	Cluster_2	nrps	predicted protein
29	ABRSC01	ABRSC01.387	1226966	1228270	Cluster_3	cf_putative	vi polysaccharide biosynthesis protein vipA/tviB
30	ABRSC01	ABRSC01.388	1229014	1230822	Cluster_3	cf_putative	chitin synthase
31	ABRSC01	ABRSC01.389	1231927	1233242	Cluster_3	cf_putative	hypothetical protein CC77DRAFT_91446
32	ABRSC01	ABRSC01.390	1235675	1237039	Cluster_3	cf_putative	hypothetical protein CUC08_Gglean005196
33	ABRSC01	ABRSC01.391	1238017	1238553	Cluster_3	cf_putative	hypothetical protein AA0118_g4206
34	ABRSC01	ABRSC01.392	1239616	1240217	Cluster_3	cf_putative	hypothetical protein AA0113_g1647
35	ABRSC01	ABRSC01.393	1260015	1260872	Cluster_3	cf_putative	hypothetical protein AA0118_g4207
36	ABRSC01	ABRSC01.394	1265139	1266042	Cluster_3	cf_putative	hypothetical protein AA0118_g4208
37	ABRSC01	ABRSC01.395	1267114	1268340	Cluster_3	cf_putative	hypothetical protein AA0118_g4209
38	ABRSC01	ABRSC01.396	1270291	1272042	Cluster_3	cf_putative	general substrate transporter
39	ABRSC01	ABRSC01.397	1273864	1275876	Cluster_3	cf_putative	AraJ, Arabinose efflux permease
40	ABRSC01	ABRSC01.398	1276814	1278070	Cluster_3	cf_putative	putative tartrate dehydrogenase/decarboxylase
41	ABRSC01	ABRSC01.399	1278813	1280430	Cluster_3	cf_putative	DNA binding protein
42	ABRSC01	ABRSC01.400	1280828	1281325	Cluster_3	cf_putative	C6 transcription factor
43	ABRSC01	ABRSC01.401	1281451	1283842	Cluster_3	cf_putative	C2H2 transcription factor-like protein
44	ABRSC01	ABRSC01.402	1284189	1285095	Cluster_3	cf_putative	bacilysin biosynthesis oxidoreductase bacC
45	ABRSC01	ABRSC01.403	1285160	1286913	Cluster_3	cf_putative	amidase signature enzyme
46	ABRSC01	ABRSC01.404	1287209	1288163	Cluster_3	cf_putative	alcohol dehydrogenase GroES-like domain-containing protein
47	ABRSC01	ABRSC01.405	1288646	1289733	Cluster_3	cf_putative	Peptidoglycan deacetylase
48	ABRSC01	ABRSC01.406	1290455	1291970	Cluster_3	cf_putative	neutral amino acid transporter-like protein
49	ABRSC01	ABRSC01.407	1292417	1292758	Cluster_3	cf_putative	FAD/NAD(P)-binding-like protein
50	ABRSC01	ABRSC01.408	1293936	1296133	Cluster_3	cf_putative	hypothetical protein AA0112_g2212
51	ABRSC01	ABRSC01.409	1296719	1297144	Cluster_3	cf_putative	integral membrane protein
52	ABRSC01	ABRSC01.486	1521459	1523027	Cluster_4	cf_putative	pantothenate transporter liz1
53	ABRSC01	ABRSC01.487	1523760	1524704	Cluster_4	cf_putative	NAD(P)-binding protein
54	ABRSC01	ABRSC01.488	1525342	1527370	Cluster_4	cf_putative	Zn(2)-C6 fungal-type DNA-binding domain protein
55	ABRSC01	ABRSC01.489	1528362	1528980	Cluster_4	cf_putative	fructose-bisphosphate aldolase
56	ABRSC01	ABRSC01.490	1530154	1532105	Cluster_4	cf_putative	hexose transporter-like protein
57	ABRSC01	ABRSC01.491	1533039	1534891	Cluster_4	cf_putative	propionyl-CoA carboxylase beta chain, mitochondrial precursor
58	ABRSC01	ABRSC01.492	1535312	1537434	Cluster_4	cf_putative	carbamoyl-phosphate synthase L chain, ATP binding domain-like protein
59	ABRSC01	ABRSC01.574	1776062	1777155	Cluster_5	t1pks	D/L-glyceraldehyde reductase
60	ABRSC01	ABRSC01.575	1778082	1778972	Cluster_5	t1pks	hypothetical protein AG0111_g2040
61	ABRSC01	ABRSC01.576	1783309	1784315	Cluster_5	t1pks	Cytochrome P450 monooxygenase FUM2
62	ABRSC01	ABRSC01.577	1786331	1787448	Cluster_5	t1pks	alcohol dehydrogenase GroES-like domain-containing protein
63	ABRSC01	ABRSC01.578	1793304	1796615	Cluster_5	t1pks	beta-ketoacyl synthase domain-containing protein
64	ABRSC01	ABRSC01.579	1796881	1801996	Cluster_5	t1pks	beta-ketoacyl synthase domain-containing protein
65	ABRSC01	ABRSC01.580	1807650	1808144	Cluster_5	t1pks	beta-ketoacyl synthase domain-containing protein
66	ABRSC01	ABRSC01.581	1809184	1810263	Cluster_5	t1pks	hypothetical protein CNYM01_09531
67	ABRSC01	ABRSC01.582	1811712	1812191	Cluster_5	t1pks	phytanoyl-CoA dioxygenase
68	ABRSC01	ABRSC01.583	1813337	1814515	Cluster_5	t1pks	Oxidase ustYa
69	ABRSC01	ABRSC01.584	1818344	1819907	Cluster_5	t1pks	Non-canonical non-ribosomal peptide synthetase FUB8
70	ABRSC01	ABRSC01.694	2171161	2171953	Cluster_6	t1pks	duf985-like protein
71	ABRSC01	ABRSC01.695	2172199	2172816	Cluster_6	t1pks	pre-rRNA-processing protein TSR2
72	ABRSC01	ABRSC01.696	2173281	2174808	Cluster_6	t1pks	bsd-like protein
73	ABRSC01	ABRSC01.697	2175263	2177580	Cluster_6	t1pks	Ran-binding-domain-containing protein
74	ABRSC01	ABRSC01.698	2178024	2180313	Cluster_6	t1pks	eukaryotic peptide chain release factor gtp-binding subunit
75	ABRSC01	ABRSC01.699	2180876	2181961	Cluster_6	t1pks	DUF572-domain-containing protein
76	ABRSC01	ABRSC01.700	2182473	2183374	Cluster_6	t1pks	NAD(P)-binding protein
77	ABRSC01	ABRSC01.701	2183664	2186733	Cluster_6	t1pks	alpha beta-hydrolase
78	ABRSC01	ABRSC01.702	2188436	2190075	Cluster_6	t1pks	sterigmatocystin 8-o-methyltransferase precursor
79	ABRSC01	ABRSC01.703	2191555	2199392	Cluster_6	t1pks	phenolpthiocerol synthesis polyketide synthase ppsa
80	ABRSC01	ABRSC01.704	2200768	2202032	Cluster_6	t1pks	putative C6 and C2H2 transcription factor
81	ABRSC01	ABRSC01.705	2202881	2204264	Cluster_6	t1pks	PLP-dependent transferase
82	ABRSC01	ABRSC01.706	2205089	2205841	Cluster_6	t1pks	putative glutathione S-transferase
83	ABRSC01	ABRSC01.707	2208362	2210182	Cluster_6	t1pks	cytochrome P450
84	ABRSC01	ABRSC01.708	2210854	2212218	Cluster_6	t1pks	NADH-cytochrome b5 reductase 3
85	ABRSC01	ABRSC01.709	2212979	2214883	Cluster_6	t1pks	3-hydroxyacyl-CoA dehydrogenase-like protein
86	ABRSC01	ABRSC01.710	2215190	2216021	Cluster_6	t1pks	hypothetical protein CC77DRAFT_1042016
87	ABRSC01	ABRSC01.711	2216177	2217308	Cluster_6	t1pks	P-loop containing nucleoside triphosphate hydrolase protein
88	ABRSC01	ABRSC01.712	2217390	2218901	Cluster_6	t1pks	traub transciption factor family protein
89	ABRSC01	ABRSC01.840	2555808	2560138	Cluster_7	nrps	dehydrin-like protein 3
90	ABRSC01	ABRSC01.841	2560838	2562022	Cluster_7	nrps	Adenosine kinase
91	ABRSC01	ABRSC01.842	2562884	2565630	Cluster_7	nrps	EST1-DNA-bind multi-domain protein
92	ABRSC01	ABRSC01.843	2566087	2569232	Cluster_7	nrps	metal ion binding protein
93	ABRSC01	ABRSC01.844	2571084	2572615	Cluster_7	nrps	Mannan endo-1,6-alpha-mannosidase
94	ABRSC01	ABRSC01.845	2573166	2574414	Cluster_7	nrps	Mannan endo-1,6-alpha-mannosidase
95	ABRSC01	ABRSC01.846	2575036	2575911	Cluster_7	nrps	AhpC, Peroxiredoxin
96	ABRSC01	ABRSC01.847	2576405	2600529	Cluster_7	nrps	destruxin synthetase
97	ABRSC01	ABRSC01.848	2601942	2603315	Cluster_7	nrps	Aldo/keto reductase, DtxS3
98	ABRSC01	ABRSC01.849	2612399	2613697	Cluster_7	nrps	37s ribosomal protein s9
99	ABRSC01	ABRSC01.850	2617484	2618686	Cluster_7	nrps	mitochondrial 37S ribosomal protein MRPS9
100	ABRSC01	ABRSC01.851	2619455	2623854	Cluster_7	nrps	elongation factor 1-gamma
101	ABRSC01	ABRSC01.888	2717534	2719306	Cluster_8	cf_putative	quinate permease
102	ABRSC01	ABRSC01.889	2719826	2722347	Cluster_8	cf_putative	hypothetical protein CC77DRAFT_1051612
103	ABRSC01	ABRSC01.890	2724264	2725897	Cluster_8	cf_putative	P-loop containing nucleoside triphosphate hydrolase protein
104	ABRSC01	ABRSC01.891	2726290	2727346	Cluster_8	cf_putative	hypothetical protein AA0112_g61
105	ABRSC01	ABRSC01.892	2729842	2731702	Cluster_8	cf_putative	cellulose synthase catalytic subunit
106	ABRSC01	ABRSC01.893	2732269	2733229	Cluster_8	cf_putative	oxidoreductase-like protein
107	ABRSC01	ABRSC01.894	2733766	2735254	Cluster_8	cf_putative	BetA, Choline dehydrogenase flavoprotein
108	ABRSC01	ABRSC01.895	2737101	2737506	Cluster_8	cf_putative	---NA---
109	ABRSC01	ABRSC01.896	2737995	2738726	Cluster_8	cf_putative	hypothetical protein AA0112_g56
110	ABRSC01	ABRSC01.897	2739977	2742646	Cluster_8	cf_putative	putative phosphatidylcholine-sterol O-acyltransferase-like protein
111	ABRSC01	ABRSC01.898	2745061	2745375	Cluster_8	cf_putative	---NA---
112	ABRSC01	ABRSC01.899	2747124	2748266	Cluster_8	cf_putative	c2h2 type conidiation transcription factor
113	ABRSC01	ABRSC01.1099	3341450	3341770	Cluster_9	cf_fatty_acid	---NA---
114	ABRSC01	ABRSC01.1100	3342346	3346071	Cluster_9	cf_fatty_acid	GTPase-activating protein gyp7
115	ABRSC01	ABRSC01.1101	3349473	3350506	Cluster_9	cf_fatty_acid	astacin-like metalloprotease toxin 5
116	ABRSC01	ABRSC01.1102	3351719	3357399	Cluster_9	cf_fatty_acid	Fatty acid synthase subunit alpha
117	ABRSC01	ABRSC01.1103	3358691	3362563	Cluster_9	cf_fatty_acid	Fatty acid synthase subunit beta
118	ABRSC01	ABRSC01.1104	3365433	3366599	Cluster_9	cf_fatty_acid	cytochrome p450 52a12
119	ABRSC01	ABRSC01.1299	3845864	3848062	Cluster_10	nrps	hypothetical protein AA0113_g53
120	ABRSC01	ABRSC01.1300	3848465	3849643	Cluster_10	nrps	Mn2+ homeostasis protein Per1
121	ABRSC01	ABRSC01.1301	3850686	3853439	Cluster_10	nrps	eukaryotic translation initiation factor 3 subunit C
122	ABRSC01	ABRSC01.1302	3854380	3857324	Cluster_10	nrps	Dual specificity protein kinase
123	ABRSC01	ABRSC01.1303	3857619	3858035	Cluster_10	nrps	---NA---
124	ABRSC01	ABRSC01.1304	3858157	3859848	Cluster_10	nrps	L-ornithine
125	ABRSC01	ABRSC01.1305	3861406	3865511	Cluster_10	nrps	Phosphatidylcholine translocator
126	ABRSC01	ABRSC01.1306	3866993	3873369	Cluster_10	nrps	Nonribosomal peptide synthetase 2
127	ABRSC01	ABRSC01.1307	3873421	3883263	Cluster_10	nrps	Nonribosomal peptide synthetase 2
128	ABRSC01	ABRSC01.1308	3884487	3885769	Cluster_10	nrps	phosphatidic acid phosphatase beta
129	ABRSC01	ABRSC01.1309	3886776	3887448	Cluster_10	nrps	lipopolysaccharide-induced transcription factor regulating tumor necrosis factor protein
130	ABRSC01	ABRSC01.1310	3888323	3889729	Cluster_10	nrps	AAR2 domain containing protein
131	ABRSC01	ABRSC01.1311	3890496	3891308	Cluster_10	nrps	vacuolar-sorting protein SNF8
132	ABRSC01	ABRSC01.1312	3891455	3894226	Cluster_10	nrps	hypothetical protein AALT_g5061
133	ABRSC01	ABRSC01.1313	3894543	3896929	Cluster_10	nrps	AAA-domain-containing protein
134	ABRSC01	ABRSC01.1314	3897182	3899711	Cluster_10	nrps	hypothetical protein CC77DRAFT_625018
135	ABRSC01	ABRSC01.1315	3901390	3903483	Cluster_10	nrps	hypothetical protein AA0112_g2901
136	ABRSC01	ABRSC01.1448	4231450	4232471	Cluster_11	terpene	Cytochrome P450
137	ABRSC01	ABRSC01.1449	4234077	4235904	Cluster_11	terpene	hypothetical protein PLEOSDRAFT_1050043
138	ABRSC01	ABRSC01.1450	4236645	4238038	Cluster_11	terpene	SET domain-containing protein
139	ABRSC01	ABRSC01.1451	4238730	4239868	Cluster_11	terpene	terpenoid synthase
140	ABRSC01	ABRSC01.1452	4240571	4242290	Cluster_11	terpene	hypothetical protein COCSADRAFT_90707
141	ABRSC01	ABRSC01.1453	4242941	4243824	Cluster_11	terpene	S-adenosyl-L-methionine-dependent methyltransferase
142	ABRSC01	ABRSC01.1454	4244526	4245552	Cluster_11	terpene	---NA---
143	ABRSC01	ABRSC01.1455	4246041	4246722	Cluster_11	terpene	iron-sulfur cluster binding protein
144	ABRSC01	ABRSC01.1456	4247032	4248661	Cluster_11	terpene	Kynureninase 1
145	ABRSC01	ABRSC01.1457	4248891	4250438	Cluster_11	terpene	DNA polymerase alpha catalytic subunit
146	ABRSC01	ABRSC01.1458	4250545	4253457	Cluster_11	terpene	DNA polymerase alpha catalytic subunit
147	ABRSC01	ABRSC01.1459	4253704	4254343	Cluster_11	terpene	ribonuclease h-like protein
148	ABRSC01	ABRSC01.1460	4254846	4255862	Cluster_11	terpene	DUF602-domain-containing protein
149	ABRSC01	ABRSC01.1696	4945236	4946996	Cluster_12	t1pks	cytochrome P450
150	ABRSC01	ABRSC01.1697	4947363	4948220	Cluster_12	t1pks	mitochondrial carrier protein
151	ABRSC01	ABRSC01.1698	4948490	4949884	Cluster_12	t1pks	mitochondrial carrier protein
152	ABRSC01	ABRSC01.1699	4950278	4952095	Cluster_12	t1pks	cytochrome P450
153	ABRSC01	ABRSC01.1700	4953778	4954677	Cluster_12	t1pks	hypothetical protein COCC4DRAFT_200698
154	ABRSC01	ABRSC01.1701	4954778	4955665	Cluster_12	t1pks	indole-diterpene biosynthesis protein
155	ABRSC01	ABRSC01.1702	4956246	4958189	Cluster_12	t1pks	cytochrome P450
156	ABRSC01	ABRSC01.1703	4961189	4962785	Cluster_12	t1pks	Polyamine transporter 4
157	ABRSC01	ABRSC01.1704	4963134	4964906	Cluster_12	t1pks	FAD/NAD(P)-binding domain-containing protein
158	ABRSC01	ABRSC01.1705	4966808	4974772	Cluster_12	t1pks	polyketide synthase PKS18
159	ABRSC01	ABRSC01.1706	4988067	4989472	Cluster_12	t1pks	t-complex protein 1 subunit eta
160	ABRSC01	ABRSC01.1707	4989999	4991824	Cluster_12	t1pks	putative T-complex protein 1 subunit eta
161	ABRSC01	ABRSC01.1708	4992315	4992957	Cluster_12	t1pks	UbiH, 2-polyprenyl-6-methoxyphenol hydroxylase
162	ABRSC01	ABRSC01.1709	4993377	4996029	Cluster_12	t1pks	mfs general substrate transporter
163	ABRSC01	ABRSC01.1883	5452013	5452936	Cluster_13	t1pks	carbohydrate-binding module family 1 protein
164	ABRSC01	ABRSC01.1884	5453568	5455176	Cluster_13	t1pks	Hexokinase
165	ABRSC01	ABRSC01.1885	5456488	5457942	Cluster_13	t1pks	hypothetical protein CC77DRAFT_528483
166	ABRSC01	ABRSC01.1886	5458673	5459582	Cluster_13	t1pks	HNH endonuclease
167	ABRSC01	ABRSC01.1887	5460416	5461386	Cluster_13	t1pks	hypothetical protein COCMIDRAFT_96014
168	ABRSC01	ABRSC01.1888	5463545	5464891	Cluster_13	t1pks	glycoside hydrolase family 13 protein
169	ABRSC01	ABRSC01.1889	5468081	5469710	Cluster_13	t1pks	cytochrome p450
170	ABRSC01	ABRSC01.1890	5470492	5478760	Cluster_13	t1pks	polyketide synthase
171	ABRSC01	ABRSC01.1891	5479590	5480405	Cluster_13	t1pks	casein kinase phosphoprotein pp28
172	ABRSC01	ABRSC01.1892	5482365	5486025	Cluster_13	t1pks	Protein argonaute
173	ABRSC01	ABRSC01.1893	5487536	5487958	Cluster_13	t1pks	---NA---
174	ABRSC01	ABRSC01.1894	5488667	5491990	Cluster_13	t1pks	mRNA 3'-end-processing protein
175	ABRSC01	ABRSC01.1895	5492593	5493529	Cluster_13	t1pks	UNC-50 family protein
176	ABRSC01	ABRSC01.1896	5493854	5497014	Cluster_13	t1pks	Translation initiation factor
177	ABRSC01	ABRSC01.1897	5497390	5499059	Cluster_13	t1pks	Cytochrome P450 52A13
178	ABRSC01	ABRSC01.1906	5523424	5526677	Cluster_14	t1pks	transcription factor cmr1
179	ABRSC01	ABRSC01.1907	5530020	5530435	Cluster_14	t1pks	---NA---
180	ABRSC01	ABRSC01.1908	5540597	5545100	Cluster_14	t1pks	Conidial yellow pigment biosynthesis polyketide synthase
181	ABRSC01	ABRSC01.1909	5548670	5549510	Cluster_14	t1pks	prefoldin subunit 3
182	ABRSC01	ABRSC01.1910	5550007	5551798	Cluster_14	t1pks	hypothetical protein AG0111_g3051
183	ABRSC01	ABRSC01.1911	5552856	5554050	Cluster_14	t1pks	DUF367-domain-containing protein
184	ABRSC01	ABRSC01.1912	5554804	5556661	Cluster_14	t1pks	ADP-ribosylation factor-binding protein
185	ABRSC01	ABRSC01.1913	5557018	5557845	Cluster_14	t1pks	relative of glutathione S-transferase, MAPEG superfamily
186	ABRSC01	ABRSC01.1914	5558037	5558489	Cluster_14	t1pks	UPF0203 domain containing protein
187	ABRSC01	ABRSC01.1915	5558882	5561212	Cluster_14	t1pks	Exosome complex exonuclease
188	ABRSC01	ABRSC01.1916	5561716	5562741	Cluster_14	t1pks	mitochondrial chaperone bcs1
189	ABRSC01	ABRSC01.1917	5563243	5564253	Cluster_14	t1pks	prenylcysteine lyase
190	ABRSC01	ABRSC01.1918	5564938	5566556	Cluster_14	t1pks	Prenylcysteine oxidase
191	ABRSC01	ABRSC01.1983	5737392	5741064	Cluster_15	cf_putative	Structural maintenance of chromosomes protein 2
192	ABRSC01	ABRSC01.1984	5741509	5743908	Cluster_15	cf_putative	condensin subunit
193	ABRSC01	ABRSC01.1985	5744137	5744984	Cluster_15	cf_putative	HD-like protein
194	ABRSC01	ABRSC01.1986	5745267	5747775	Cluster_15	cf_putative	HAUS augmin-like complex subunit 6 N-terminus-like protein
195	ABRSC01	ABRSC01.1987	5749598	5752837	Cluster_15	cf_putative	glycosyltransferase family 90 protein
196	ABRSC01	ABRSC01.1988	5753800	5755422	Cluster_15	cf_putative	FucP, Fucose permease
197	ABRSC01	ABRSC01.1989	5756152	5757251	Cluster_15	cf_putative	6-phosphogluconate dehydrogenase 2
198	ABRSC01	ABRSC01.1990	5758166	5759806	Cluster_15	cf_putative	Amino-acid acetyltransferase
199	ABRSC01	ABRSC01.1991	5761742	5762315	Cluster_15	cf_putative	DUF1772 domain containing protein
200	ABRSC01	ABRSC01.1992	5762809	5763772	Cluster_15	cf_putative	NmrA family protein
201	ABRSC01	ABRSC01.1993	5764496	5765083	Cluster_15	cf_putative	cytochrome p450 protein
202	ABRSC01	ABRSC01.1994	5766442	5768094	Cluster_15	cf_putative	FAD/NAD(P)-binding domain-containing protein
203	ABRSC01	ABRSC01.1995	5769695	5771416	Cluster_15	cf_putative	cytochrome P450 2C30
204	ABRSC01	ABRSC01.1996	5772255	5772971	Cluster_15	cf_putative	Peptidyl-prolyl cis-trans isomerase
205	ABRSC01	ABRSC01.1997	5775811	5777313	Cluster_15	cf_putative	hypothetical protein AA0112_g1610
206	ABRSC01	ABRSC01.1998	5779431	5779866	Cluster_15	cf_putative	Double-stranded RNA-binding-like
207	ABRSC01	ABRSC01.1999	5785004	5785453	Cluster_15	cf_putative	hypothetical protein AA0118_g1142
208	ABRSC01	ABRSC01.2000	5785717	5787378	Cluster_15	cf_putative	Cystathionine beta-synthase
209	ABRSC01	ABRSC01.2001	5788722	5790408	Cluster_15	cf_putative	hypothetical protein CC77DRAFT_1057816
210	ABRSC01	ABRSC01.2002	5790790	5791727	Cluster_15	cf_putative	P-loop containing nucleoside triphosphate hydrolase protein
211	ABRSC01	ABRSC01.2003	5793324	5795970	Cluster_15	cf_putative	p53-like transcription factor
212	ABRSC01	ABRSC01.2004	5801109	5801426	Cluster_15	cf_putative	---NA---
213	ABRSC01	ABRSC01.2005	5801445	5801898	Cluster_15	cf_putative	---NA---
214	ABRSC01	ABRSC01.2006	5809132	5810553	Cluster_15	cf_putative	c2h2 transcription factor protein
215	ABRSC01	ABRSC01.2007	5814866	5815288	Cluster_15	cf_putative	hypothetical protein AG0111_g2949
216	ABRSC01	ABRSC01.2008	5815445	5816271	Cluster_15	cf_putative	NADH-ubiquinone oxidoreductase 29.9 kd subunit precursor
217	ABRSC01	ABRSC01.2009	5816602	5818850	Cluster_15	cf_putative	thioredoxin-domain-containing protein
218	ABRSC01	ABRSC01.2188	6256306	6257429	Cluster_16	cf_putative	Extradiol aromatic ring-opening dioxygenase
219	ABRSC01	ABRSC01.2189	6258365	6259248	Cluster_16	cf_putative	NAD(P)-binding Rossmann-fold containing protein
220	ABRSC01	ABRSC01.2190	6259826	6261325	Cluster_16	cf_putative	sequence-specific DNA binding RNA polymerase II transcription factor
221	ABRSC01	ABRSC01.2191	6261724	6263039	Cluster_16	cf_putative	FAD binding domain protein
222	ABRSC01	ABRSC01.2192	6264674	6266105	Cluster_16	cf_putative	S-adenosyl-L-methionine-dependent methyltransferase
223	ABRSC01	ABRSC01.2193	6267782	6268105	Cluster_16	cf_putative	Non-reducing polyketide synthase
224	ABRSC01	ABRSC01.2194	6270745	6273523	Cluster_16	cf_putative	Non-reducing polyketide synthase
225	ABRSC01	ABRSC01.2195	6273982	6275124	Cluster_16	cf_putative	NACHT and WD40 domain protein
226	ABRSC01	ABRSC01.2196	6278028	6278627	Cluster_16	cf_putative	predicted protein
227	ABRSC01	ABRSC01.2197	6278917	6279866	Cluster_16	cf_putative	cytochrome P450
228	ABRSC01	ABRSC01.2198	6280518	6283958	Cluster_16	cf_putative	cytochrome P450
229	ABRSC01	ABRSC01.2332	6613622	6614756	Cluster_17	terpene	hypothetical protein AA0120_g12444
230	ABRSC01	ABRSC01.2333	6615545	6616586	Cluster_17	terpene	polysaccharide lyase family 3 protein
231	ABRSC01	ABRSC01.2334	6618291	6619168	Cluster_17	terpene	alpha-ketoglutarate dependent dioxygenase
232	ABRSC01	ABRSC01.2335	6621378	6623196	Cluster_17	terpene	Cytochrome P450
233	ABRSC01	ABRSC01.2336	6623855	6626318	Cluster_17	terpene	Fusicoccadiene synthase
234	ABRSC01	ABRSC01.2337	6627060	6627371	Cluster_17	terpene	---NA---
235	ABRSC01	ABRSC01.2338	6630058	6631991	Cluster_17	terpene	benzoate 4-monooxygenase cytochrome p450
236	ABRSC01	ABRSC01.2403	6830341	6832032	Cluster_18	cf_putative	putative succinyl-CoA ligase [GDP-forming] subunit beta
237	ABRSC01	ABRSC01.2404	6832272	6833052	Cluster_18	cf_putative	predicted protein
238	ABRSC01	ABRSC01.2405	6833260	6834249	Cluster_18	cf_putative	3-ketoacyl-CoA thiolase, peroxisomal
239	ABRSC01	ABRSC01.2406	6835148	6835966	Cluster_18	cf_putative	putative nuclear transport factor 2
240	ABRSC01	ABRSC01.2407	6836595	6837781	Cluster_18	cf_putative	NAD(P)-binding protein
241	ABRSC01	ABRSC01.2408	6838725	6840044	Cluster_18	cf_putative	5-methyltetrahydropteroyltriglutamate-homocysteine methyltransferase
242	ABRSC01	ABRSC01.2409	6841322	6843305	Cluster_18	cf_putative	alcohol oxidase
243	ABRSC01	ABRSC01.2410	6843720	6845344	Cluster_18	cf_putative	hypothetical protein AALT_g6596
244	ABRSC01	ABRSC01.2411	6846821	6847716	Cluster_18	cf_putative	putative transcription factor
245	ABRSC01	ABRSC01.2438	6921964	6923205	Cluster_19	t1pks	Transferase domain containing protein
246	ABRSC01	ABRSC01.2439	6924843	6927226	Cluster_19	t1pks	MFS-1 multi-domain protein
247	ABRSC01	ABRSC01.2440	6931899	6933810	Cluster_19	t1pks	DNA binding
248	ABRSC01	ABRSC01.2441	6933850	6934542	Cluster_19	t1pks	hypothetical protein COCVIDRAFT_111642
249	ABRSC01	ABRSC01.2442	6934989	6936101	Cluster_19	t1pks	Alcohol dehydrogenase superfamily zinc-containing
250	ABRSC01	ABRSC01.2443	6936658	6937740	Cluster_19	t1pks	Beta-lactamase-like protein
251	ABRSC01	ABRSC01.2444	6938319	6939432	Cluster_19	t1pks	isopenicillin N synthetase
252	ABRSC01	ABRSC01.2445	6942478	6950378	Cluster_19	t1pks	polyketide synthase PKS17
253	ABRSC01	ABRSC01.2446	6951217	6958903	Cluster_19	t1pks	polyketide synthase PKS5
254	ABRSC02	ABRSC02.2	14760	16800	Cluster_20	cf_putative	dynamin family protein
255	ABRSC02	ABRSC02.3	18922	20575	Cluster_20	cf_putative	p-loop containing nucleoside triphosphate hydrolase
256	ABRSC02	ABRSC02.4	54013	55195	Cluster_20	cf_putative	retinol dehydrogenase 13
257	ABRSC02	ABRSC02.5	56119	57588	Cluster_20	cf_putative	FAD/NAD(P)-binding domain-containing protein
258	ABRSC02	ABRSC02.6	57804	59650	Cluster_20	cf_putative	general substrate transporter
259	ABRSC02	ABRSC02.7	63840	65625	Cluster_20	cf_putative	CypX, Cytochrome P450
260	ABRSC02	ABRSC02.8	67036	69005	Cluster_20	cf_putative	serine threonine protein kinase
261	ABRSC02	ABRSC02.9	70080	70400	Cluster_20	cf_putative	hypothetical protein AA0120_g9368
262	ABRSC02	ABRSC02.10	71808	72218	Cluster_20	cf_putative	---NA---
263	ABRSC02	ABRSC02.11	73114	74183	Cluster_20	cf_putative	cytochrome p450
264	ABRSC02	ABRSC02.12	76792	78390	Cluster_20	cf_putative	amidase signature enzyme
265	ABRSC02	ABRSC02.13	80690	81736	Cluster_20	cf_putative	putative cas1-like protein 1 protein
266	ABRSC02	ABRSC02.14	83040	83484	Cluster_20	cf_putative	hypothetical protein CC77DRAFT_287044
267	ABRSC02	ABRSC02.15	84952	85317	Cluster_20	cf_putative	---NA---
268	ABRSC02	ABRSC02.16	91094	92644	Cluster_20	cf_putative	S-(hydroxymethyl)glutathione dehydrogenase
269	ABRSC02	ABRSC02.17	93322	94433	Cluster_20	cf_putative	AhpC/TSA antioxidant enzyme-like protein
270	ABRSC02	ABRSC02.18	95398	95775	Cluster_20	cf_putative	AhpC/TSA antioxidant enzyme-like protein
271	ABRSC02	ABRSC02.19	100394	101375	Cluster_20	cf_putative	MmsB, 3-hydroxyisobutyrate dehydrogenase
272	ABRSC02	ABRSC02.20	101889	102575	Cluster_20	cf_putative	hypothetical protein CC77DRAFT_969840
273	ABRSC02	ABRSC02.21	102975	104385	Cluster_20	cf_putative	hypothetical protein AA0113_g2750
274	ABRSC02	ABRSC02.22	104967	106369	Cluster_20	cf_putative	FAD binding domain-containing protein
275	ABRSC02	ABRSC02.23	107627	108764	Cluster_20	cf_putative	putative secreted lipase
276	ABRSC02	ABRSC02.24	109102	110088	Cluster_20	cf_putative	L-lactate dehydrogenase
277	ABRSC02	ABRSC02.25	110375	111202	Cluster_20	cf_putative	l-lactate dehydrogenase a
278	ABRSC02	ABRSC02.26	111880	115182	Cluster_20	cf_putative	DNA polymerase gamma
279	ABRSC02	ABRSC02.27	116400	116856	Cluster_20	cf_putative	Beta/gamma crystallin
280	ABRSC02	ABRSC02.28	117893	118445	Cluster_20	cf_putative	Guanyl-specific ribonuclease F1
281	ABRSC02	ABRSC02.29	121894	122796	Cluster_20	cf_putative	ras GTPase activating
282	ABRSC02	ABRSC02.30	125956	127407	Cluster_20	cf_putative	feruloyl esterase b precursor
283	ABRSC02	ABRSC02.31	127946	128485	Cluster_20	cf_putative	feruloyl esterase b precursor
284	ABRSC02	ABRSC02.32	130705	132329	Cluster_20	cf_putative	MFS general substrate transporter
285	ABRSC02	ABRSC02.33	133843	135448	Cluster_20	cf_putative	LAG1-domain-containing protein
286	ABRSC02	ABRSC02.34	136193	138125	Cluster_20	cf_putative	UV radiation resistance-associatedprotein
287	ABRSC02	ABRSC02.35	138402	140011	Cluster_20	cf_putative	hypothetical protein CUC08_Gglean013356
288	ABRSC02	ABRSC02.36	141514	141907	Cluster_20	cf_putative	DUF3729 multi-domain protein
289	ABRSC02	ABRSC02.37	142357	143204	Cluster_20	cf_putative	hypothetical protein AA0115_g7212
290	ABRSC02	ABRSC02.38	143851	145628	Cluster_20	cf_putative	cytochrome P450 52A11
291	ABRSC02	ABRSC02.39	148227	149016	Cluster_20	cf_putative	Nucleolar protein 16
292	ABRSC02	ABRSC02.40	149740	150676	Cluster_20	cf_putative	zinc transporter YKE4
293	ABRSC02	ABRSC02.41	151943	152311	Cluster_20	cf_putative	hypothetical protein CC77DRAFT_914954, partial
294	ABRSC02	ABRSC02.42	153874	155828	Cluster_20	cf_putative	Siderophore iron transporter
295	ABRSC02	ABRSC02.43	159865	161851	Cluster_20	cf_putative	general substrate transporter
296	ABRSC02	ABRSC02.64	218462	220361	Cluster_21	cf_putative	gmc oxidoreductase
297	ABRSC02	ABRSC02.65	222759	224147	Cluster_21	cf_putative	predicted protein
298	ABRSC02	ABRSC02.66	224698	225799	Cluster_21	cf_putative	Nicotianamine synthase
299	ABRSC02	ABRSC02.67	226453	228391	Cluster_21	cf_putative	amidohydrolase 3
300	ABRSC02	ABRSC02.68	229132	231310	Cluster_21	cf_putative	CorA, Mg2+ and Co2+ transporter
301	ABRSC02	ABRSC02.69	231549	234294	Cluster_21	cf_putative	Fungal-trans multi-domain protein
302	ABRSC02	ABRSC02.70	235604	236766	Cluster_21	cf_putative	putative sterigmatocystin biosynthesis monooxygenase
303	ABRSC02	ABRSC02.71	238370	240186	Cluster_21	cf_putative	acetyl-CoA synthetase-like protein
304	ABRSC02	ABRSC02.72	240522	241465	Cluster_21	cf_putative	NAD(P)-binding protein
305	ABRSC02	ABRSC02.73	242536	244071	Cluster_21	cf_putative	Aldehyde dehydrogenase
306	ABRSC02	ABRSC02.74	244789	245445	Cluster_21	cf_putative	predicted protein
307	ABRSC02	ABRSC02.75	249263	252695	Cluster_21	cf_putative	FAD binding domain protein
308	ABRSC02	ABRSC02.76	253847	254221	Cluster_21	cf_putative	hypothetical protein CC77DRAFT_1064512
309	ABRSC02	ABRSC02.77	255358	256166	Cluster_21	cf_putative	predicted protein
310	ABRSC02	ABRSC02.78	257147	259220	Cluster_21	cf_putative	alcohol oxidase
311	ABRSC02	ABRSC02.79	259428	261447	Cluster_21	cf_putative	cell division control protein DNA repair exonuclease protein
312	ABRSC02	ABRSC02.80	261792	263463	Cluster_21	cf_putative	ENTH domain-containing protein
313	ABRSC02	ABRSC02.81	264356	265180	Cluster_21	cf_putative	PpiB, Peptidyl-prolyl cis-trans isomerase (rotamase) - cyclophilin family
314	ABRSC02	ABRSC02.82	265898	267241	Cluster_21	cf_putative	PLP-dependent transferase
315	ABRSC02	ABRSC02.111	342296	344242	Cluster_22	cf_putative	putative sterigmatocystin biosynthesis monooxygenase
316	ABRSC02	ABRSC02.112	344858	345706	Cluster_22	cf_putative	oxidoreductase ucpA
317	ABRSC02	ABRSC02.113	346379	346735	Cluster_22	cf_putative	ATP-dependent DNA helicase pif1-like protein
318	ABRSC02	ABRSC02.114	346905	348464	Cluster_22	cf_putative	ATP-dependent DNA helicase pif1-like protein
319	ABRSC02	ABRSC02.115	349182	351614	Cluster_22	cf_putative	hypothetical protein AA0114_g3803
320	ABRSC02	ABRSC02.116	351715	353123	Cluster_22	cf_putative	acyl-CoA dehydrogenase family member 11
321	ABRSC02	ABRSC02.117	353521	354405	Cluster_22	cf_putative	arylacetamide deacetylase
322	ABRSC02	ABRSC02.118	355504	356621	Cluster_22	cf_putative	GroES-like protein
323	ABRSC02	ABRSC02.1058	2914726	2916941	Cluster_23	terpene	Serine/threonine-protein kinase
324	ABRSC02	ABRSC02.1059	2918297	2920120	Cluster_23	terpene	DUF4048 domain containing protein
325	ABRSC02	ABRSC02.1060	2920544	2921339	Cluster_23	terpene	mitochondrial import inner membrane translocase, subunit Tim17/22
326	ABRSC02	ABRSC02.1061	2921839	2923680	Cluster_23	terpene	20s-pre-rRNA d-site endonuclease nob1
327	ABRSC02	ABRSC02.1062	2925252	2926733	Cluster_23	terpene	terpenoid synthase
328	ABRSC02	ABRSC02.1063	2930313	2930954	Cluster_23	terpene	hypothetical protein IQ07DRAFT_643239
329	ABRSC02	ABRSC02.1064	2934590	2935594	Cluster_23	terpene	mitogen-activated protein kinase organizer 1
330	ABRSC02	ABRSC02.1065	2936063	2936877	Cluster_23	terpene	ICln-channel domain containing protein
331	ABRSC02	ABRSC02.1192	3306221	3308294	Cluster_24	cf_putative	UDP-galactopyranose mutase-like protein
332	ABRSC02	ABRSC02.1193	3309298	3310704	Cluster_24	cf_putative	TPT multi-domain protein
333	ABRSC02	ABRSC02.1194	3311537	3312367	Cluster_24	cf_putative	ribosomal protein L18e
334	ABRSC02	ABRSC02.1195	3312833	3314539	Cluster_24	cf_putative	phosphoribosylaminoimidazole carboxylase
335	ABRSC02	ABRSC02.1196	3316407	3317294	Cluster_24	cf_putative	Sensitivity To Red Light Reduced-like SRR1
336	ABRSC02	ABRSC02.1197	3318085	3318944	Cluster_24	cf_putative	endothiapepsin precursor protein
337	ABRSC02	ABRSC02.1198	3319740	3320159	Cluster_24	cf_putative	---NA---
338	ABRSC02	ABRSC02.1199	3320437	3321589	Cluster_24	cf_putative	serine threonine-protein kinase cbk1
339	ABRSC02	ABRSC02.1200	3321629	3323504	Cluster_24	cf_putative	Serine/threonine-protein kinase
340	ABRSC02	ABRSC02.1201	3323870	3324815	Cluster_24	cf_putative	---NA---
341	ABRSC02	ABRSC02.1202	3324968	3325513	Cluster_24	cf_putative	hypothetical protein CC77DRAFT_733156
342	ABRSC02	ABRSC02.1203	3326148	3326648	Cluster_24	cf_putative	cell wall biogenesis protein-like protein Ecm15
343	ABRSC02	ABRSC02.1204	3327561	3328646	Cluster_24	cf_putative	mitochondrial distribution and morphology protein 34
344	ABRSC02	ABRSC02.1205	3330716	3333170	Cluster_24	cf_putative	Fungal-trans multi-domain protein
345	ABRSC02	ABRSC02.1206	3333691	3334252	Cluster_24	cf_putative	mitochondrial 54S ribosomal protein YmL31
346	ABRSC02	ABRSC02.1207	3334569	3335132	Cluster_24	cf_putative	TRS20, Subunit of TRAPP, an ER-Golgi tethering complex
347	ABRSC02	ABRSC02.1208	3335877	3337963	Cluster_24	cf_putative	hypothetical protein AA0111_g5574
348	ABRSC02	ABRSC02.1209	3340969	3344484	Cluster_24	cf_putative	ribosomal protein l24e
349	ABRSC02	ABRSC02.1210	3352262	3354543	Cluster_24	cf_putative	Methylcrotonoyl-CoA carboxylase subunit alpha
350	ABRSC02	ABRSC02.1211	3355435	3356205	Cluster_24	cf_putative	hypothetical protein CUC08_Gglean000493
351	ABRSC02	ABRSC02.1212	3356865	3361808	Cluster_24	cf_putative	RING finger membrane protein
352	ABRSC02	ABRSC02.1213	3362607	3367009	Cluster_24	cf_putative	RP1-2 multi-domain protein
353	ABRSC02	ABRSC02.1214	3368297	3369415	Cluster_24	cf_putative	DUF1682 multi-domain protein
354	ABRSC02	ABRSC02.1215	3370270	3370587	Cluster_24	cf_putative	MFS general substrate transporter
355	ABRSC02	ABRSC02.1216	3372227	3373656	Cluster_24	cf_putative	Metallocarboxypeptidase A-like protein
356	ABRSC02	ABRSC02.1217	3373902	3374723	Cluster_24	cf_putative	hypothetical protein AG0111_g746
357	ABRSC02	ABRSC02.1218	3375385	3377090	Cluster_24	cf_putative	glycosyltransferase family 20 protein
358	ABRSC02	ABRSC02.1219	3377914	3379167	Cluster_24	cf_putative	hypothetical protein AA0114_g3201
359	ABRSC02	ABRSC02.1220	3379667	3380329	Cluster_24	cf_putative	hypothetical protein AALT_g2108
360	ABRSC02	ABRSC02.1221	3381815	3383260	Cluster_24	cf_putative	mannan endo-1,4-beta-mannosidase c
361	ABRSC02	ABRSC02.1560	4188772	4189293	Cluster_25	cf_putative	Uracil phosphoribosyltransferase
362	ABRSC02	ABRSC02.1561	4190534	4190803	Cluster_25	cf_putative	ras-like protein
363	ABRSC02	ABRSC02.1562	4191930	4192825	Cluster_25	cf_putative	ras-domain-containing protein
364	ABRSC02	ABRSC02.1563	4193672	4196129	Cluster_25	cf_putative	duf1620 domain-containing protein
365	ABRSC02	ABRSC02.1564	4197479	4198291	Cluster_25	cf_putative	FabG, Dehydrogenase (short-chain alcohol dehydrogenase)
366	ABRSC02	ABRSC02.1565	4198448	4200200	Cluster_25	cf_putative	cytochrome P450
367	ABRSC02	ABRSC02.1566	4200447	4201521	Cluster_25	cf_putative	methyltransferase
368	ABRSC02	ABRSC02.1567	4201558	4203045	Cluster_25	cf_putative	APG17 domain containing protein
369	ABRSC02	ABRSC02.1568	4203504	4205669	Cluster_25	cf_putative	putative E3 ubiquitin ligase complex SCF subunit
370	ABRSC02	ABRSC02.1768	4749299	4750326	Cluster_26	t1pks	ubiquitin-conjugating enzyme E2 H
371	ABRSC02	ABRSC02.1769	4751188	4751811	Cluster_26	t1pks	---NA---
372	ABRSC02	ABRSC02.1770	4752766	4755833	Cluster_26	t1pks	ecotropic viral integration site 5 protein
373	ABRSC02	ABRSC02.1771	4757752	4758099	Cluster_26	t1pks	hypothetical protein AA0118_g1438
374	ABRSC02	ABRSC02.1772	4760145	4761933	Cluster_26	t1pks	MFS general substrate transporter
375	ABRSC02	ABRSC02.1773	4762876	4764235	Cluster_26	t1pks	glycoside hydrolase family 5 protein
376	ABRSC02	ABRSC02.1774	4764937	4766512	Cluster_26	t1pks	Six-hairpin glycosidase
377	ABRSC02	ABRSC02.1775	4769608	4773849	Cluster_26	t1pks	polyketide synthase
378	ABRSC02	ABRSC02.1776	4773867	4774991	Cluster_26	t1pks	polyketide synthase
379	ABRSC02	ABRSC02.1777	4775475	4776315	Cluster_26	t1pks	Short-chain dehydrogenase reductase sdr
380	ABRSC02	ABRSC02.1778	4776946	4777596	Cluster_26	t1pks	O-methylsterigmatocystin oxidoreductase
381	ABRSC03	ABRSC03.3	14395	15975	Cluster_27	other	FAD binding domain-containing protein
382	ABRSC03	ABRSC03.4	16622	18132	Cluster_27	other	SET domain-containing protein RMS1
383	ABRSC03	ABRSC03.5	20864	21977	Cluster_27	other	hypothetical protein AG0111_g12602
384	ABRSC03	ABRSC03.6	26137	27791	Cluster_27	other	predicted protein
385	ABRSC03	ABRSC03.7	28162	29943	Cluster_27	other	Siderophore iron transporter
386	ABRSC03	ABRSC03.8	30694	31800	Cluster_27	other	lipase
387	ABRSC03	ABRSC03.9	33641	38502	Cluster_27	other	acetyl-CoA synthetase-like protein
388	ABRSC03	ABRSC03.10	40909	41259	Cluster_27	other	---NA---
389	ABRSC03	ABRSC03.11	42353	42844	Cluster_27	other	predicted protein
390	ABRSC03	ABRSC03.12	43777	45410	Cluster_27	other	F-box domain containing protein
391	ABRSC03	ABRSC03.13	46085	46771	Cluster_27	other	---NA---
392	ABRSC03	ABRSC03.14	47298	48420	Cluster_27	other	Homoisocitrate dehydrogenase
393	ABRSC03	ABRSC03.15	49274	51851	Cluster_27	other	---NA---
394	ABRSC03	ABRSC03.16	52398	53530	Cluster_27	other	hypothetical protein CC77DRAFT_1013871
395	ABRSC03	ABRSC03.17	55748	56617	Cluster_27	other	---NA---
396	ABRSC03	ABRSC03.18	57033	58214	Cluster_27	other	hypothetical protein PTT_19279
397	ABRSC03	ABRSC03.282	859147	862933	Cluster_28	cf_fatty_acid	homoserine O-acetyltransferase
398	ABRSC03	ABRSC03.283	863479	864702	Cluster_28	cf_fatty_acid	Abhydrolase-3 multi-domain protein
399	ABRSC03	ABRSC03.284	865870	867088	Cluster_28	cf_fatty_acid	alcohol dehydrogenase
400	ABRSC03	ABRSC03.285	867909	869737	Cluster_28	cf_fatty_acid	homoserine O-acetyltransferase
401	ABRSC03	ABRSC03.286	870975	873266	Cluster_28	cf_fatty_acid	putative 3-oxoacyl-[acyl-carrier-protein] synthase
402	ABRSC03	ABRSC03.287	873548	874945	Cluster_28	cf_fatty_acid	high affinity nickel transport protein nic1
403	ABRSC03	ABRSC03.288	877985	879873	Cluster_28	cf_fatty_acid	CAF1 family ribonuclease
404	ABRSC03	ABRSC03.289	880295	881754	Cluster_28	cf_fatty_acid	peroxin 26
405	ABRSC03	ABRSC03.290	882022	883702	Cluster_28	cf_fatty_acid	hypothetical protein AA0115_g9180
406	ABRSC03	ABRSC03.624	1796834	1800857	Cluster_29	cf_putative	Structural maintenance of chromosomes protein 1
407	ABRSC03	ABRSC03.625	1801314	1803114	Cluster_29	cf_putative	MFS general substrate transporter
408	ABRSC03	ABRSC03.626	1804567	1806319	Cluster_29	cf_putative	MFS general substrate transporter
409	ABRSC03	ABRSC03.627	1806897	1807694	Cluster_29	cf_putative	hypothetical protein AA0119_g7396
410	ABRSC03	ABRSC03.628	1808277	1809100	Cluster_29	cf_putative	hypothetical protein AA0117_g11348
411	ABRSC03	ABRSC03.629	1810073	1811332	Cluster_29	cf_putative	CAP59-mtransfer domain containing protein
412	ABRSC03	ABRSC03.630	1815275	1815667	Cluster_29	cf_putative	---NA---
413	ABRSC03	ABRSC03.631	1816424	1816810	Cluster_29	cf_putative	---NA---
414	ABRSC03	ABRSC03.632	1817180	1818889	Cluster_29	cf_putative	---NA---
415	ABRSC03	ABRSC03.633	1819480	1819866	Cluster_29	cf_putative	hypothetical protein AA0117_g11345
416	ABRSC03	ABRSC03.634	1820831	1822519	Cluster_29	cf_putative	PnbA, Carboxylesterase type B
417	ABRSC03	ABRSC03.635	1823087	1827127	Cluster_29	cf_putative	Spc7 domain containing protein
418	ABRSC03	ABRSC03.636	1827220	1828173	Cluster_29	cf_putative	dihydrofolate reductase
419	ABRSC03	ABRSC03.637	1828705	1830222	Cluster_29	cf_putative	Protoheme IX farnesyltransferase
420	ABRSC03	ABRSC03.638	1831160	1832531	Cluster_29	cf_putative	hypothetical protein CC77DRAFT_953266, partial
421	ABRSC03	ABRSC03.639	1832817	1833727	Cluster_29	cf_putative	cytochrome P450
422	ABRSC03	ABRSC03.640	1834852	1835364	Cluster_29	cf_putative	cmcj-like methyltransferase
423	ABRSC03	ABRSC03.641	1837096	1837824	Cluster_29	cf_putative	cytochrome p450
424	ABRSC03	ABRSC03.642	1838072	1838392	Cluster_29	cf_putative	related to trichodiene oxygenase cytochrome P450
425	ABRSC03	ABRSC03.643	1838461	1841711	Cluster_29	cf_putative	cytochrome P450
426	ABRSC03	ABRSC03.644	1842395	1843113	Cluster_29	cf_putative	glutathione S-transferase
427	ABRSC03	ABRSC03.645	1844140	1844751	Cluster_29	cf_putative	ABC transporter
428	ABRSC03	ABRSC03.646	1844871	1845524	Cluster_29	cf_putative	heavy metal tolerance protein
429	ABRSC03	ABRSC03.647	1847325	1848867	Cluster_29	cf_putative	Major facilitator superfamily domain, general substrate transporter
430	ABRSC03	ABRSC03.648	1851239	1851735	Cluster_29	cf_putative	nonribosomal peptide synthase GliP-like protein
431	ABRSC03	ABRSC03.649	1851835	1852632	Cluster_29	cf_putative	acetyl-CoA synthetase-like protein
432	ABRSC03	ABRSC03.650	1854522	1855175	Cluster_29	cf_putative	predicted protein
433	ABRSC03	ABRSC03.651	1856208	1859518	Cluster_29	cf_putative	Sterol 3-beta-glucosyltransferase
434	ABRSC03	ABRSC03.652	1859867	1860884	Cluster_29	cf_putative	ubiquinol cytochrome-c reductase assembly protein Cbp3
435	ABRSC03	ABRSC03.653	1862086	1862802	Cluster_29	cf_putative	pre-splicing factor slt11
436	ABRSC03	ABRSC03.654	1863564	1864649	Cluster_29	cf_putative	mitochondrial GTPase 1
437	ABRSC03	ABRSC03.655	1866286	1867999	Cluster_29	cf_putative	predicted protein
438	ABRSC03	ABRSC03.656	1869409	1870920	Cluster_29	cf_putative	ADP-ribosylation factor GTPase-activating protein 1
439	ABRSC03	ABRSC03.657	1871367	1872788	Cluster_29	cf_putative	F-box-like domain containing protein
440	ABRSC03	ABRSC03.658	1873658	1875038	Cluster_29	cf_putative	WSC multi-domain protein
441	ABRSC03	ABRSC03.659	1877779	1878825	Cluster_29	cf_putative	peroxisomal 2,4-dienoyl-CoA reductase-like protein SPS19
442	ABRSC03	ABRSC03.660	1879464	1880137	Cluster_29	cf_putative	LeuA, Isopropylmalatehomocitrate/citramalate synthase
443	ABRSC03	ABRSC03.661	1880934	1881599	Cluster_29	cf_putative	predicted protein
444	ABRSC03	ABRSC03.662	1881939	1883807	Cluster_29	cf_putative	predicted protein
445	ABRSC03	ABRSC03.663	1888473	1890704	Cluster_29	cf_putative	amidase signature enzyme
446	ABRSC03	ABRSC03.664	1892707	1894680	Cluster_29	cf_putative	Vacuolar protein sorting-associated protein 17
447	ABRSC03	ABRSC03.665	1894883	1897039	Cluster_29	cf_putative	Ribosome-releasing factor 2
448	ABRSC03	ABRSC03.672	1910058	1913486	Cluster_30	cf_putative	Pumilio domain-containing protein
449	ABRSC03	ABRSC03.673	1914271	1914653	Cluster_30	cf_putative	---NA---
450	ABRSC03	ABRSC03.674	1915673	1916950	Cluster_30	cf_putative	mRNA-capping enzyme subunit alpha
451	ABRSC03	ABRSC03.675	1918413	1919491	Cluster_30	cf_putative	hypothetical protein AA0112_g3482
452	ABRSC03	ABRSC03.676	1919993	1920985	Cluster_30	cf_putative	AP2 domain containing protein
453	ABRSC03	ABRSC03.677	1922176	1923059	Cluster_30	cf_putative	putative short chain dehydrogenase reductase family protein
454	ABRSC03	ABRSC03.678	1923490	1924955	Cluster_30	cf_putative	Pyr-redox-2 multi-domain protein
455	ABRSC03	ABRSC03.679	1925682	1927426	Cluster_30	cf_putative	amino acid permease 2
456	ABRSC03	ABRSC03.680	1928720	1930373	Cluster_30	cf_putative	ferric-chelate reductase
457	ABRSC03	ABRSC03.681	1931028	1931701	Cluster_30	cf_putative	Sec61-beta domain containing protein
458	ABRSC03	ABRSC03.682	1932494	1933972	Cluster_30	cf_putative	hypothetical protein AA0115_g12097
459	ABRSC03	ABRSC03.683	1936082	1936918	Cluster_30	cf_putative	F-box domain containing protein
460	ABRSC03	ABRSC03.684	1937049	1937842	Cluster_30	cf_putative	vacuolar-sorting protein SNF8
461	ABRSC03	ABRSC03.685	1939348	1940808	Cluster_30	cf_putative	putative NAD(P)H-dependent D-xylose reductase
462	ABRSC03	ABRSC03.686	1942055	1942915	Cluster_30	cf_putative	---NA---
463	ABRSC03	ABRSC03.687	1943043	1945901	Cluster_30	cf_putative	putative phospholipid-transporting ATPase
464	ABRSC03	ABRSC03.688	1947682	1948673	Cluster_30	cf_putative	F-box domain containing protein
465	ABRSC03	ABRSC03.689	1949974	1951094	Cluster_30	cf_putative	NAD(P)-binding protein
466	ABRSC03	ABRSC03.690	1951605	1952327	Cluster_30	cf_putative	hydrolase (HAD superfamily)
467	ABRSC03	ABRSC03.691	1953104	1954918	Cluster_30	cf_putative	para-nitrobenzyl esterase
468	ABRSC03	ABRSC03.692	1955841	1956665	Cluster_30	cf_putative	S-adenosyl-L-methionine-dependent methyltransferase
469	ABRSC03	ABRSC03.693	1958020	1960023	Cluster_30	cf_putative	hypothetical protein AA0114_g9379
470	ABRSC03	ABRSC03.694	1960274	1962556	Cluster_30	cf_putative	structural constituent of ribosome
471	ABRSC03	ABRSC03.709	2000609	2003850	Cluster_31	terpene	apoptosis-inducing factor 1
472	ABRSC03	ABRSC03.710	2005815	2007392	Cluster_31	terpene	predicted protein
473	ABRSC03	ABRSC03.711	2007629	2008254	Cluster_31	terpene	selenoprotein W family protein
474	ABRSC03	ABRSC03.712	2009126	2010757	Cluster_31	terpene	putative squalene synthase
475	ABRSC03	ABRSC03.713	2011452	2012324	Cluster_31	terpene	eukaryotic translation initiation factor 4E
476	ABRSC03	ABRSC03.714	2012888	2014736	Cluster_31	terpene	DnaJ-domain-containing protein
477	ABRSC03	ABRSC03.715	2015718	2019110	Cluster_31	terpene	DUF221-like protein
478	ABRSC03	ABRSC03.738	2081404	2082483	Cluster_31	cf_putative	galactose oxidase
479	ABRSC03	ABRSC03.739	2082801	2083763	Cluster_31	cf_putative	alpha/beta-hydrolase
480	ABRSC03	ABRSC03.740	2084459	2086390	Cluster_31	cf_putative	glycoside hydrolase family 47 protein
481	ABRSC03	ABRSC03.741	2087479	2088846	Cluster_31	cf_putative	DUF3500 domain containing protein
482	ABRSC03	ABRSC03.742	2090434	2091827	Cluster_31	cf_putative	FAD/NAD(P)-binding domain-containing protein
483	ABRSC03	ABRSC03.743	2092013	2093607	Cluster_31	cf_putative	MFS general substrate transporter
484	ABRSC03	ABRSC03.744	2094422	2095731	Cluster_31	cf_putative	Glyco-hydro-47 domain containing protein
485	ABRSC03	ABRSC03.745	2096941	2097252	Cluster_31	cf_putative	hypothetical protein CC77DRAFT_1004490
486	ABRSC03	ABRSC03.746	2101470	2102774	Cluster_31	cf_putative	hypothetical protein AG0111_g6500
487	ABRSC03	ABRSC03.747	2102961	2104046	Cluster_31	cf_putative	nad(P)-binding protein
488	ABRSC03	ABRSC03.960	2633757	2635133	Cluster_32	terpene	repressible acid phosphatase
489	ABRSC03	ABRSC03.961	2635706	2637560	Cluster_32	terpene	phytoene dehydrogenase
490	ABRSC03	ABRSC03.962	2639767	2640884	Cluster_32	terpene	putative opsin-like protein
491	ABRSC03	ABRSC03.963	2641909	2644080	Cluster_32	terpene	carotenoid oxygenase
492	ABRSC03	ABRSC03.964	2644522	2647748	Cluster_32	terpene	Bifunctional lycopene cyclase/phytoene synthase
493	ABRSC03	ABRSC03.965	2648091	2648718	Cluster_32	terpene	ethyl tert-butyl ether degradation ethd
494	ABRSC03	ABRSC03.966	2649782	2651949	Cluster_32	terpene	annexin anxc4
495	ABRSC03	ABRSC03.967	2652494	2654511	Cluster_32	terpene	MYB DNA-binding domain containing protein
496	ABRSC03	ABRSC03.968	2654984	2655884	Cluster_32	terpene	thioredoxin-like protein
497	ABRSC03	ABRSC03.969	2656924	2658771	Cluster_32	terpene	acetyl-coenzyme a transporter 1 protein
498	ABRSC03	ABRSC03.1012	2775884	2777853	Cluster_33	t1pks-nrps	Efflux pump
499	ABRSC03	ABRSC03.1013	2778093	2779224	Cluster_33	t1pks-nrps	SCO1 protein
500	ABRSC03	ABRSC03.1014	2781999	2782721	Cluster_33	t1pks-nrps	HET-like protein
501	ABRSC03	ABRSC03.1015	2783631	2786166	Cluster_33	t1pks-nrps	chromatin assembly factor 1 protein
502	ABRSC03	ABRSC03.1016	2786914	2788898	Cluster_33	t1pks-nrps	membrane transporter
503	ABRSC03	ABRSC03.1017	2793230	2794330	Cluster_33	t1pks-nrps	cytochrome p450
504	ABRSC03	ABRSC03.1018	2794871	2801498	Cluster_33	t1pks-nrps	Non-reducing polyketide synthase
505	ABRSC03	ABRSC03.1019	2802089	2802988	Cluster_33	t1pks-nrps	Non-reducing polyketide synthase
506	ABRSC03	ABRSC03.1020	2803594	2807115	Cluster_33	t1pks-nrps	Nonribosomal peptide synthetase 12
507	ABRSC03	ABRSC03.1021	2807705	2809226	Cluster_33	t1pks-nrps	Siderophore iron transporter 1
508	ABRSC03	ABRSC03.1022	2810709	2811892	Cluster_33	t1pks-nrps	bZIP transcription factor
509	ABRSC03	ABRSC03.1023	2812884	2813748	Cluster_33	t1pks-nrps	phosducin family protein
510	ABRSC03	ABRSC03.1024	2818463	2819675	Cluster_33	t1pks-nrps	2-dehydropantoate 2-reductase
511	ABRSC03	ABRSC03.1025	2820121	2822091	Cluster_33	t1pks-nrps	Autophagy-related protein 22
512	ABRSC03	ABRSC03.1026	2824543	2826418	Cluster_33	t1pks-nrps	beta-lactamase/transpeptidase-like protein
513	ABRSC03	ABRSC03.1027	2826502	2829417	Cluster_33	t1pks-nrps	Polyketide synthase PksJ
514	ABRSC03	ABRSC03.1028	2830808	2832384	Cluster_33	t1pks-nrps	acyltransferase AT1
515	ABRSC03	ABRSC03.1029	2834774	2836074	Cluster_33	t1pks-nrps	eukaryotic translation initiation factor 3 110 kDa subunit
516	ABRSC03	ABRSC03.1030	2837677	2838281	Cluster_33	t1pks-nrps	sorting nexin-3
517	ABRSC03	ABRSC03.1031	2839368	2840045	Cluster_33	t1pks-nrps	LysM domain-containing protein
518	ABRSC03	ABRSC03.1032	2840619	2841918	Cluster_33	t1pks-nrps	heme-dependent catalase
519	ABRSC03	ABRSC03.1033	2842437	2843945	Cluster_33	t1pks-nrps	metal-dependent hydrolaseTIM-barrel fold protein
520	ABRSC03	ABRSC03.1034	2845193	2846153	Cluster_33	t1pks-nrps	phosphoadenosine phosphosulfate reductase
521	ABRSC03	ABRSC03.1035	2846841	2848652	Cluster_33	t1pks-nrps	Sulfate adenylyltransferase
522	ABRSC04	ABRSC04.111	342363	346533	Cluster_34	cf_putative	protein tif31
523	ABRSC04	ABRSC04.112	347212	349051	Cluster_34	cf_putative	AAA domain containing protein
524	ABRSC04	ABRSC04.113	352272	353228	Cluster_34	cf_putative	Arp2/3 complex 16 kDa subunit ARPC5
525	ABRSC04	ABRSC04.114	358097	358402	Cluster_34	cf_putative	---NA---
526	ABRSC04	ABRSC04.115	360180	360723	Cluster_34	cf_putative	WD domain-containing
527	ABRSC04	ABRSC04.116	361923	362838	Cluster_34	cf_putative	gpi ethanolamine phosphate transferase 2
528	ABRSC04	ABRSC04.117	363745	365195	Cluster_34	cf_putative	WD domain-containing
529	ABRSC04	ABRSC04.118	367900	368811	Cluster_34	cf_putative	---NA---
530	ABRSC04	ABRSC04.119	370639	371859	Cluster_34	cf_putative	Pmp3 multi-domain protein
531	ABRSC04	ABRSC04.120	374133	376709	Cluster_34	cf_putative	proline-rich protein -15 protein
532	ABRSC04	ABRSC04.121	377352	377838	Cluster_34	cf_putative	hypothetical protein AA0113_g5408
533	ABRSC04	ABRSC04.122	378633	381434	Cluster_34	cf_putative	secretory pathway Sec39
534	ABRSC04	ABRSC04.123	383438	385229	Cluster_34	cf_putative	predicted protein
535	ABRSC04	ABRSC04.124	385677	386030	Cluster_34	cf_putative	---NA---
536	ABRSC04	ABRSC04.125	388274	390657	Cluster_34	cf_putative	HepA, Superfamily II DNARNA helicase, SNF2 family
537	ABRSC04	ABRSC04.126	392301	393321	Cluster_34	cf_putative	isoflavone reductase family protein
538	ABRSC04	ABRSC04.127	393997	394367	Cluster_34	cf_putative	Fun-ATP-synt-8 domain containing protein
539	ABRSC04	ABRSC04.128	395582	396140	Cluster_34	cf_putative	prokaryotic phospholipase A2-like protein
540	ABRSC04	ABRSC04.129	396563	398427	Cluster_34	cf_putative	MFS-1 multi-domain protein
541	ABRSC04	ABRSC04.130	399149	399902	Cluster_34	cf_putative	DUF1772 domain containing protein
542	ABRSC04	ABRSC04.131	400384	400914	Cluster_34	cf_putative	Rfe, UDP-N-acetylmuramyl pentapeptide phosphotransferase
543	ABRSC04	ABRSC04.132	403822	405585	Cluster_34	cf_putative	Compactin diketide synthase
544	ABRSC04	ABRSC04.133	407520	409881	Cluster_34	cf_putative	Compactin diketide synthase
545	ABRSC04	ABRSC04.134	410278	411183	Cluster_34	cf_putative	Compactin diketide synthase
546	ABRSC04	ABRSC04.135	411944	412276	Cluster_34	cf_putative	polyketide synthase PksH
547	ABRSC04	ABRSC04.136	413430	415526	Cluster_34	cf_putative	RNI-like protein
548	ABRSC04	ABRSC04.137	416017	417118	Cluster_34	cf_putative	alkB, alkylation repair protein 6
549	ABRSC04	ABRSC04.138	417366	418884	Cluster_34	cf_putative	integral membrane protein
550	ABRSC04	ABRSC04.139	421951	423430	Cluster_34	cf_putative	Histone chaperone
551	ABRSC04	ABRSC04.140	424095	425025	Cluster_34	cf_putative	hypothetical protein AA0112_g10284
552	ABRSC04	ABRSC04.141	425706	428896	Cluster_34	cf_putative	predicted protein
553	ABRSC04	ABRSC04.142	430351	431530	Cluster_34	cf_putative	hypothetical protein AALT_g8053
554	ABRSC04	ABRSC04.143	432993	433478	Cluster_34	cf_putative	Efflux pump
555	ABRSC04	ABRSC04.144	433495	435533	Cluster_34	cf_putative	Efflux pump
556	ABRSC04	ABRSC04.145	436702	438171	Cluster_34	cf_putative	glycosyltransferase family 1 protein
557	ABRSC04	ABRSC04.146	441110	442447	Cluster_34	cf_putative	c-x8-c-x5-c-x3-h type zinc finger protein
558	ABRSC04	ABRSC04.147	442613	444537	Cluster_34	cf_putative	MFS general substrate transporter
559	ABRSC04	ABRSC04.225	613417	614827	Cluster_35	cf_putative	inorganic phosphate transporter 1-6 /Pi cotransporter
560	ABRSC04	ABRSC04.226	615826	616576	Cluster_35	cf_putative	hypothetical protein IQ07DRAFT_595980
561	ABRSC04	ABRSC04.227	617053	621166	Cluster_35	cf_putative	Leptomycin B resistance protein pmd1
562	ABRSC04	ABRSC04.228	622683	623402	Cluster_35	cf_putative	SMI1-KNR4 domain containing protein
563	ABRSC04	ABRSC04.229	625885	626964	Cluster_35	cf_putative	DNA binding protein
564	ABRSC04	ABRSC04.230	627778	628944	Cluster_35	cf_putative	hypothetical protein AALT_g8135
565	ABRSC04	ABRSC04.231	630946	632812	Cluster_35	cf_putative	putative MFS-type transporter
566	ABRSC04	ABRSC04.232	632985	633722	Cluster_35	cf_putative	ochratoxin a non-ribosomal peptide synthetase protein
567	ABRSC04	ABRSC04.233	635399	636130	Cluster_35	cf_putative	enoyl-CoA hydratase/isomerase family protein
568	ABRSC04	ABRSC04.234	636343	637875	Cluster_35	cf_putative	FAD dependent oxidoreductase
569	ABRSC04	ABRSC04.235	638820	640843	Cluster_35	cf_putative	cellobiose dehydrogenase-like protein
570	ABRSC04	ABRSC04.236	643146	647966	Cluster_35	cf_putative	Cytokinesis protein
571	ABRSC04	ABRSC04.237	648968	650012	Cluster_35	cf_putative	NAD(P)-binding protein
572	ABRSC04	ABRSC04.238	650573	652303	Cluster_35	cf_putative	P-loop containing nucleoside triphosphate hydrolase protein
573	ABRSC04	ABRSC04.371	1006051	1006695	Cluster_36	cf_putative	cwf18 pre-mRNA splicing factor
574	ABRSC04	ABRSC04.372	1007966	1009402	Cluster_36	cf_putative	Non-specific lipid-transfer protein
575	ABRSC04	ABRSC04.373	1010861	1012456	Cluster_36	cf_putative	DUF2414 domain containing protein
576	ABRSC04	ABRSC04.374	1012833	1014480	Cluster_36	cf_putative	Succinate-semialdehyde dehydrogenase [NADP(+)]
577	ABRSC04	ABRSC04.375	1015124	1015984	Cluster_36	cf_putative	oxidoreductase ucpA
578	ABRSC04	ABRSC04.376	1016126	1019046	Cluster_36	cf_putative	PAT1 multi-domain protein
579	ABRSC04	ABRSC04.377	1019384	1019768	Cluster_36	cf_putative	nif domain-containing protein
580	ABRSC04	ABRSC04.378	1020383	1021529	Cluster_36	cf_putative	Aldo-keto reductase yakc [NADP(+)]
581	ABRSC04	ABRSC04.379	1022374	1023159	Cluster_36	cf_putative	phosphopantothenoylcysteine decarboxylase
582	ABRSC04	ABRSC04.488	1309004	1311188	Cluster_37	cf_putative	Peroxisomal acyl-coenzyme A oxidase 1
583	ABRSC04	ABRSC04.489	1311538	1312348	Cluster_37	cf_putative	aldehyde dehydrogenase
584	ABRSC04	ABRSC04.490	1312567	1313233	Cluster_37	cf_putative	predicted protein
585	ABRSC04	ABRSC04.491	1313502	1314392	Cluster_37	cf_putative	QcrA, Rieske Fe-S protein
586	ABRSC04	ABRSC04.492	1316723	1317701	Cluster_37	cf_putative	FAD binding domain-containing protein
587	ABRSC04	ABRSC04.493	1319171	1320586	Cluster_37	cf_putative	predicted protein
588	ABRSC04	ABRSC04.494	1322818	1325406	Cluster_37	cf_putative	Bifunctional dethiobiotin synthetase/7,8-diamino-pelargonic acid aminotransferase
589	ABRSC04	ABRSC04.495	1325795	1327134	Cluster_37	cf_putative	Aminotran-1-2 domain containing protein
590	ABRSC04	ABRSC04.496	1327210	1328492	Cluster_37	cf_putative	biotin synthase
591	ABRSC04	ABRSC04.497	1330411	1331053	Cluster_37	cf_putative	methyltransferase domain-containing
592	ABRSC04	ABRSC04.498	1331595	1333444	Cluster_37	cf_putative	aconitate hydratase
593	ABRSC04	ABRSC04.499	1335476	1336267	Cluster_37	cf_putative	adenovirus e3 region CR2 domain-containing
594	ABRSC04	ABRSC04.500	1338552	1339160	Cluster_37	cf_putative	DUF567-domain-containing protein
595	ABRSC04	ABRSC04.501	1340081	1342268	Cluster_37	cf_putative	WD40 repeat protein
596	ABRSC04	ABRSC04.502	1342937	1343422	Cluster_37	cf_putative	nadp-dependent alcohol dehydrogenase-like protein
597	ABRSC04	ABRSC04.503	1345368	1349957	Cluster_37	cf_putative	PAT1 multi-domain protein
598	ABRSC04	ABRSC04.504	1351722	1352084	Cluster_37	cf_putative	---NA---
599	ABRSC04	ABRSC04.505	1353378	1353792	Cluster_37	cf_putative	cytochrome c oxidase family protein-like protein
600	ABRSC04	ABRSC04.506	1354194	1355306	Cluster_37	cf_putative	bromodomain associated domain protein
601	ABRSC04	ABRSC04.507	1356195	1357381	Cluster_37	cf_putative	bromodomain associated domain protein
602	ABRSC04	ABRSC04.508	1357667	1358329	Cluster_37	cf_putative	60s ribosomal protein
603	ABRSC04	ABRSC04.509	1358720	1360455	Cluster_37	cf_putative	beta-Ala-His dipeptidase
604	ABRSC04	ABRSC04.510	1360891	1363265	Cluster_37	cf_putative	glycosyltransferase family 8 protein
605	ABRSC04	ABRSC04.511	1364416	1366398	Cluster_37	cf_putative	cryptochrome-2
606	ABRSC04	ABRSC04.512	1366527	1368245	Cluster_37	cf_putative	dynactin Arp1 p62 subunit RO2
607	ABRSC04	ABRSC04.513	1368515	1369625	Cluster_37	cf_putative	S-adenosyl-L-methionine-dependent methyltransferase
608	ABRSC04	ABRSC04.523	1390750	1393779	Cluster_38	t1pks	protein yetA
609	ABRSC04	ABRSC04.524	1394316	1395477	Cluster_38	t1pks	DUF1295 domain protein
610	ABRSC04	ABRSC04.525	1396158	1398577	Cluster_38	t1pks	DNA topoisomerase 3
611	ABRSC04	ABRSC04.526	1399760	1400917	Cluster_38	t1pks	Nucleosome binding factor SPN, SPT16 subunit
612	ABRSC04	ABRSC04.527	1401996	1403405	Cluster_38	t1pks	phospholipase D/nuclease
613	ABRSC04	ABRSC04.528	1403763	1404800	Cluster_38	t1pks	exosome component 2
614	ABRSC04	ABRSC04.529	1405175	1406806	Cluster_38	t1pks	predicted protein
615	ABRSC04	ABRSC04.530	1408379	1408983	Cluster_38	t1pks	integral membrane protein
616	ABRSC04	ABRSC04.531	1409012	1410050	Cluster_38	t1pks	phytanoyl-CoA dioxygenase family protein
617	ABRSC04	ABRSC04.532	1413250	1420136	Cluster_38	t1pks	Compactin diketide synthase
618	ABRSC04	ABRSC04.533	1420272	1421351	Cluster_38	t1pks	phosphoserine phosphatase serb
619	ABRSC04	ABRSC04.534	1421900	1422994	Cluster_38	t1pks	bacilysin biosynthesis oxidoreductase bacC
620	ABRSC04	ABRSC04.535	1424012	1427891	Cluster_38	t1pks	glycosyltransferase family 1 protein
621	ABRSC04	ABRSC04.536	1431549	1432155	Cluster_38	t1pks	DUF4149 domain containing protein
622	ABRSC04	ABRSC04.537	1432507	1433562	Cluster_38	t1pks	putative nicotinamide N-methyltransferase
623	ABRSC04	ABRSC04.538	1433598	1434320	Cluster_38	t1pks	methyltransferase-like protein 10
624	ABRSC04	ABRSC04.539	1434807	1436898	Cluster_38	t1pks	Homeodomain-containing transcription factor
625	ABRSC04	ABRSC04.540	1437746	1441702	Cluster_38	t1pks	SPS1, serine threonine protein kinase
626	ABRSC04	ABRSC04.664	1742937	1743841	Cluster_39	cf_putative	3-oxo-5-alpha-steroid 4-dehydrogenase
627	ABRSC04	ABRSC04.665	1744294	1745418	Cluster_39	cf_putative	putative voltage-gated potassium channel subunit beta
628	ABRSC04	ABRSC04.666	1745970	1748412	Cluster_39	cf_putative	ATP-dependent DNA helicase II subunit 2
629	ABRSC04	ABRSC04.667	1749217	1751642	Cluster_39	cf_putative	atp-dependent dna helicase ii
630	ABRSC04	ABRSC04.668	1751736	1752676	Cluster_39	cf_putative	short-chain dehydrogenase reductase sdr
631	ABRSC04	ABRSC04.669	1753129	1754208	Cluster_39	cf_putative	formyltetrahydrofolate deformylase hydrolase
632	ABRSC04	ABRSC04.670	1756507	1757127	Cluster_39	cf_putative	carbohydrate esterase
633	ABRSC04	ABRSC04.671	1757393	1757932	Cluster_39	cf_putative	putative carbohydrate esterase
634	ABRSC04	ABRSC04.672	1758110	1760609	Cluster_39	cf_putative	HET-domain-containing protein
635	ABRSC04	ABRSC04.673	1761074	1762181	Cluster_39	cf_putative	NADPH:quinone reductase-like protein
636	ABRSC04	ABRSC04.674	1764808	1765753	Cluster_39	cf_putative	putative Ras-related protein
637	ABRSC04	ABRSC04.675	1766319	1767831	Cluster_39	cf_putative	vacuolar membrane protein
638	ABRSC04	ABRSC04.676	1767980	1769464	Cluster_39	cf_putative	tRNA pseudouridine synthase B
639	ABRSC04	ABRSC04.677	1770412	1771134	Cluster_39	cf_putative	DnaJ-domain-containing protein
640	ABRSC04	ABRSC04.678	1771510	1773737	Cluster_39	cf_putative	predicted protein
641	ABRSC04	ABRSC04.679	1773829	1774365	Cluster_39	cf_putative	Ribosome assembly protein
642	ABRSC04	ABRSC04.680	1774640	1776287	Cluster_39	cf_putative	Ribosome assembly protein
643	ABRSC04	ABRSC04.681	1776554	1777823	Cluster_39	cf_putative	Septum-promoting GTP-binding protein 1
644	ABRSC04	ABRSC04.824	2166011	2166823	Cluster_40	terpene	NAD(P)-binding protein
645	ABRSC04	ABRSC04.825	2167213	2168077	Cluster_40	terpene	Sec2p domain containing protein
646	ABRSC04	ABRSC04.826	2170001	2171047	Cluster_40	terpene	hypothetical protein AA0112_g1261
647	ABRSC04	ABRSC04.827	2171216	2172429	Cluster_40	terpene	wd40 repeat-like protein
648	ABRSC04	ABRSC04.828	2174703	2175810	Cluster_40	terpene	hypothetical protein AALT_g3207
649	ABRSC04	ABRSC04.829	2176239	2177450	Cluster_40	terpene	Geranylgeranyl pyrophosphate synthase
650	ABRSC04	ABRSC04.830	2178788	2182394	Cluster_40	terpene	gpi-anchored cell surface glyco protein
651	ABRSC04	ABRSC04.831	2183759	2184350	Cluster_40	terpene	Oxo-4-hydroxy-4-carboxy-5-ureidoimidazoline decarboxylase
652	ABRSC04	ABRSC04.832	2184770	2186365	Cluster_40	terpene	predicted protein
653	ABRSC04	ABRSC04.833	2186644	2187518	Cluster_40	terpene	---NA---
654	ABRSC04	ABRSC04.955	2493879	2496431	Cluster_41	cf_putative	Dimethylglycine oxidase
655	ABRSC04	ABRSC04.956	2498468	2499727	Cluster_41	cf_putative	naphthalene 1,2-dioxygenase subunit alpha
656	ABRSC04	ABRSC04.957	2500653	2501372	Cluster_41	cf_putative	HAD-like protein
657	ABRSC04	ABRSC04.958	2501944	2502483	Cluster_41	cf_putative	hypothetical protein AG0111_g4612
658	ABRSC04	ABRSC04.959	2505331	2507350	Cluster_41	cf_putative	GMC oxidoreductase
659	ABRSC04	ABRSC04.960	2508489	2510408	Cluster_41	cf_putative	cytochrome P450 67
660	ABRSC04	ABRSC04.961	2511034	2511402	Cluster_41	cf_putative	---NA---
661	ABRSC04	ABRSC04.962	2513660	2513970	Cluster_41	cf_putative	---NA---
662	ABRSC04	ABRSC04.963	2515476	2516807	Cluster_41	cf_putative	hypothetical protein AA0115_g6627
663	ABRSC04	ABRSC04.964	2517533	2519571	Cluster_41	cf_putative	Versicolorin B synthase
664	ABRSC05	ABRSC05.120	371460	373609	Cluster_42	cf_putative	nuclear localization sequence-binding protein
665	ABRSC05	ABRSC05.121	388926	389231	Cluster_42	cf_putative	---NA---
666	ABRSC05	ABRSC05.122	389724	391383	Cluster_42	cf_putative	MFS general substrate transporter
667	ABRSC05	ABRSC05.123	392845	394104	Cluster_42	cf_putative	predicted protein
668	ABRSC05	ABRSC05.124	395698	398133	Cluster_42	cf_putative	Zinc finger transcription factor
669	ABRSC05	ABRSC05.125	398704	400518	Cluster_42	cf_putative	DUF2351 domain containing protein
670	ABRSC05	ABRSC05.126	400879	402056	Cluster_42	cf_putative	C-3 sterol dehydrogenase/C-4 decarboxylase family protein
671	ABRSC05	ABRSC05.127	402444	403870	Cluster_42	cf_putative	ubiquitin-conjugating enzyme E2Z
672	ABRSC05	ABRSC05.128	404307	404751	Cluster_42	cf_putative	Sybindin-like protein
673	ABRSC05	ABRSC05.176	558656	559757	Cluster_43	other	DUF1295-domain-containing protein
674	ABRSC05	ABRSC05.177	560850	563240	Cluster_43	other	PAT1 multi-domain protein
675	ABRSC05	ABRSC05.178	563483	564651	Cluster_43	other	ribonuclease P/MRP 30 subunit
676	ABRSC05	ABRSC05.179	565119	566404	Cluster_43	other	casein kinase II subunit alpha
677	ABRSC05	ABRSC05.180	566944	570533	Cluster_43	other	Valine--tRNA ligase
678	ABRSC05	ABRSC05.181	571249	573922	Cluster_43	other	DUF3453 domain containing protein
679	ABRSC05	ABRSC05.182	574307	574675	Cluster_43	other	Coiled-coil-56 domain containing protein
680	ABRSC05	ABRSC05.183	575231	575953	Cluster_43	other	hypothetical protein AA0111_g5344
681	ABRSC05	ABRSC05.184	576956	579451	Cluster_43	other	TdiA protein
682	ABRSC05	ABRSC05.185	581757	582143	Cluster_43	other	---NA---
683	ABRSC05	ABRSC05.186	584486	588388	Cluster_43	other	putative copper-transporting ATPase
684	ABRSC05	ABRSC05.187	589669	592042	Cluster_43	other	SNF-domain-containing protein
685	ABRSC05	ABRSC05.188	593146	594295	Cluster_43	other	putative px-like protein
686	ABRSC05	ABRSC05.189	595238	595780	Cluster_43	other	glycosyltransferase family 34 protein
687	ABRSC05	ABRSC05.190	596328	597496	Cluster_43	other	alcohol dehydrogenase
688	ABRSC05	ABRSC05.526	1499168	1500400	Cluster_44	cf_putative	Glyoxalase/Bleomycin resistance protein/Dihydroxybiphenyl dioxygenase
689	ABRSC05	ABRSC05.527	1500471	1501346	Cluster_44	cf_putative	NAD(P)-binding protein
690	ABRSC05	ABRSC05.528	1502541	1503671	Cluster_44	cf_putative	Chanoclavine-I aldehyde reductase
691	ABRSC05	ABRSC05.529	1504405	1507397	Cluster_44	cf_putative	NIMA-interacting protein TinC
692	ABRSC05	ABRSC05.530	1508705	1511209	Cluster_44	cf_putative	Glyco-trans-2-3 domain containing protein
693	ABRSC05	ABRSC05.531	1513557	1515148	Cluster_44	cf_putative	glycoside hydrolase family 16 protein
694	ABRSC05	ABRSC05.532	1516854	1518683	Cluster_44	cf_putative	cytochrome P450
695	ABRSC05	ABRSC05.533	1519701	1520787	Cluster_44	cf_putative	galactose oxidase
696	ABRSC05	ABRSC05.534	1521096	1523277	Cluster_44	cf_putative	Nop14 multi-domain protein
697	ABRSC05	ABRSC05.535	1523981	1525117	Cluster_44	cf_putative	UROD/MetE-like protein
698	ABRSC05	ABRSC05.536	1526725	1527477	Cluster_44	cf_putative	hypothetical protein AA0114_g4227
699	ABRSC05	ABRSC05.537	1532431	1537473	Cluster_44	cf_putative	BaeS, Signal transduction histidine kinase
700	ABRSC05	ABRSC05.538	1537762	1539443	Cluster_44	cf_putative	FAD binding domain containing protein
701	ABRSC05	ABRSC05.539	1540411	1542425	Cluster_44	cf_putative	ADIP domain containing protein
702	ABRSC05	ABRSC05.540	1544291	1545134	Cluster_44	cf_putative	GTP-binding protein
703	ABRSC05	ABRSC05.541	1548119	1548610	Cluster_44	cf_putative	hypothetical protein CUC08_Gglean008564
704	ABRSC05	ABRSC05.542	1551782	1552660	Cluster_44	cf_putative	conserved glycine-rich
705	ABRSC05	ABRSC05.543	1554127	1554810	Cluster_44	cf_putative	cytochrome c oxidase assembly protein
706	ABRSC05	ABRSC05.544	1554844	1555223	Cluster_44	cf_putative	H+-ATPase G subunit
707	ABRSC05	ABRSC05.545	1555765	1557212	Cluster_44	cf_putative	alpha/beta-hydrolase
708	ABRSC05	ABRSC05.546	1557905	1559455	Cluster_44	cf_putative	arrestin
709	ABRSC05	ABRSC05.547	1561212	1562873	Cluster_44	cf_putative	hypothetical protein CC77DRAFT_998423
710	ABRSC05	ABRSC05.548	1563545	1564048	Cluster_44	cf_putative	sterol-binding-like protein
711	ABRSC05	ABRSC05.549	1564877	1567159	Cluster_44	cf_putative	sterol-binding-like protein
712	ABRSC05	ABRSC05.550	1567790	1569713	Cluster_44	cf_putative	C6 transcription factor
713	ABRSC05	ABRSC05.551	1569897	1571728	Cluster_44	cf_putative	Arylsulfatase
714	ABRSC05	ABRSC05.552	1572304	1574036	Cluster_44	cf_putative	general substrate transporter
715	ABRSC05	ABRSC05.553	1574352	1575533	Cluster_44	cf_putative	s-adenosylmethionine-dependent methyltransferase
716	ABRSC05	ABRSC05.698	1956388	1957808	Cluster_45	cf_putative	Short/branched chain specific acyl-CoA dehydrogenase
717	ABRSC05	ABRSC05.699	1958870	1964054	Cluster_45	cf_putative	Myosin-tail-1 multi-domain protein
718	ABRSC05	ABRSC05.700	1964808	1966667	Cluster_45	cf_putative	PotE, Amino acid transporter
719	ABRSC05	ABRSC05.701	1967800	1968151	Cluster_45	cf_putative	predicted protein
720	ABRSC05	ABRSC05.702	1969607	1970193	Cluster_45	cf_putative	hypothetical protein AA0120_g9212
721	ABRSC05	ABRSC05.703	1970896	1972107	Cluster_45	cf_putative	Methyltransf-18 multi-domain protein
722	ABRSC05	ABRSC05.704	1972791	1974138	Cluster_45	cf_putative	FAD/NAD(P)-binding domain-containing protein
723	ABRSC05	ABRSC05.705	1974743	1975834	Cluster_45	cf_putative	cinnamyl alcohol dehydrogenase
724	ABRSC05	ABRSC05.795	2256860	2257728	Cluster_46	cf_putative	btb poz-like protein
725	ABRSC05	ABRSC05.796	2260455	2261771	Cluster_46	cf_putative	Di-copper centre-containing protein
726	ABRSC05	ABRSC05.797	2262243	2263109	Cluster_46	cf_putative	Mei5 domain containing protein
727	ABRSC05	ABRSC05.798	2263579	2264504	Cluster_46	cf_putative	short chain dehydrogenase/ reductase-like protein
728	ABRSC05	ABRSC05.799	2264587	2266039	Cluster_46	cf_putative	DadA, GlycineD-amino acid oxidases (deaminating)
729	ABRSC05	ABRSC05.800	2266822	2269488	Cluster_46	cf_putative	c6 transcription factor
730	ABRSC05	ABRSC05.801	2269984	2271373	Cluster_46	cf_putative	L-rhamnonate dehydratase
731	ABRSC05	ABRSC05.830	2402389	2403809	Cluster_47	cf_putative	protein transport protein sec9
732	ABRSC05	ABRSC05.831	2404589	2406074	Cluster_47	cf_putative	Trifunctional UDP-glucose 4,6-dehydratase/UDP-4-keto-6-deoxy-D-glucose 3,5-epimerase/UDP-4-keto-L-rhamnose-reductase
733	ABRSC05	ABRSC05.832	2408862	2409990	Cluster_47	cf_putative	general substrate transporter
734	ABRSC05	ABRSC05.833	2410063	2410862	Cluster_47	cf_putative	nadh-ubiquinone oxidoreductase 178 kda subunit protein
735	ABRSC05	ABRSC05.834	2411664	2412811	Cluster_47	cf_putative	NAD(P)-binding protein
736	ABRSC05	ABRSC05.835	2414207	2414590	Cluster_47	cf_putative	---NA---
737	ABRSC05	ABRSC05.836	2414993	2416297	Cluster_47	cf_putative	FMN-linked oxidoreductase
738	ABRSC05	ABRSC05.840	2421066	2423568	Cluster_48	cf_putative	putative exo-1,4-beta-xylosidase
739	ABRSC05	ABRSC05.841	2424404	2426183	Cluster_48	cf_putative	cytochrome P450
740	ABRSC05	ABRSC05.842	2426579	2427740	Cluster_48	cf_putative	vacuolar protein-sorting protein bro1
741	ABRSC05	ABRSC05.843	2428082	2429959	Cluster_48	cf_putative	PnbA, Carboxylesterase type B
742	ABRSC05	ABRSC05.844	2430035	2431123	Cluster_48	cf_putative	3-hydroxyisobutyrate dehydrogenase-like protein
743	ABRSC05	ABRSC05.845	2431484	2432493	Cluster_48	cf_putative	NADH-flavin reductase
744	ABRSC05	ABRSC05.846	2432577	2433708	Cluster_48	cf_putative	Succinyl-CoA:3-ketoacid coenzyme A transferase 1
745	ABRSC05	ABRSC05.847	2434943	2436295	Cluster_48	cf_putative	alcohol dehydrogenase
746	ABRSC05	ABRSC05.848	2436573	2437890	Cluster_48	cf_putative	3-ketoacyl-CoA thiolase A, peroxisomal
747	ABRSC05	ABRSC05.849	2438174	2439601	Cluster_48	cf_putative	adenylosuccinate lyase
748	ABRSC05	ABRSC05.850	2440056	2441784	Cluster_48	cf_putative	homogentisate 1,2-dioxygenase
749	ABRSC05	ABRSC05.851	2442055	2443621	Cluster_48	cf_putative	Succinate--hydroxymethylglutarate
750	ABRSC05	ABRSC05.852	2444158	2445193	Cluster_48	cf_putative	putative mitochondrial 2-oxodicarboxylate carrier
751	ABRSC05	ABRSC05.853	2446175	2449290	Cluster_48	cf_putative	C2H2 type zinc finger domain containing protein
752	ABRSC05	ABRSC05.854	2449761	2451263	Cluster_48	cf_putative	cytochrome p450 76c3
753	ABRSC05	ABRSC05.855	2451621	2453293	Cluster_48	cf_putative	cytochrome P450 76C3
754	ABRSC05	ABRSC05.912	2612763	2614528	Cluster_49	cf_putative	cytochrome p450
755	ABRSC05	ABRSC05.913	2615037	2616041	Cluster_49	cf_putative	Alpha/beta hydrolase fold-1
756	ABRSC05	ABRSC05.914	2621012	2622469	Cluster_49	cf_putative	toxin biosynthesis protein
757	ABRSC05	ABRSC05.915	2622870	2624139	Cluster_49	cf_putative	putative D-xylulose reductase A
758	ABRSC05	ABRSC05.916	2625285	2626129	Cluster_49	cf_putative	hypothetical protein TW65_04403
759	ABRSC05	ABRSC05.917	2626706	2628639	Cluster_49	cf_putative	serine threonine protein kinase protein
760	ABRSC05	ABRSC05.918	2630876	2634428	Cluster_49	cf_putative	ankyrin repeat domain containing protein
761	ABRSC05	ABRSC05.928	2663457	2664322	Cluster_50	cf_putative	26S proteasome non-ATPase regulatory subunit 9
762	ABRSC05	ABRSC05.929	2664853	2665737	Cluster_50	cf_putative	GTP-binding nuclear protein
763	ABRSC05	ABRSC05.930	2666497	2667154	Cluster_50	cf_putative	Zn(II)2Cys6 transcriptional activator
764	ABRSC05	ABRSC05.931	2667542	2668784	Cluster_50	cf_putative	c6 zinc finger domain containing protein
765	ABRSC05	ABRSC05.932	2670009	2671497	Cluster_50	cf_putative	UDP-glucose 4-epimerase
766	ABRSC05	ABRSC05.933	2675731	2676818	Cluster_50	cf_putative	glycoside hydrolase family 114 protein
767	ABRSC05	ABRSC05.934	2677650	2679916	Cluster_50	cf_putative	extracellular serine-rich protein
768	ABRSC05	ABRSC05.935	2681467	2690927	Cluster_50	cf_putative	glycosyl transferase
769	ABRSC05	ABRSC05.936	2691673	2692461	Cluster_50	cf_putative	NAD(P)-binding protein
770	ABRSC05	ABRSC05.952	2766226	2772593	Cluster_51	t1pks-nrps	polyketide synthase
771	ABRSC05	ABRSC05.953	2773207	2774330	Cluster_51	t1pks-nrps	thioesterase domain containing protein
772	ABRSC05	ABRSC05.954	2774602	2775609	Cluster_51	t1pks-nrps	ferric reductase like transmembrane component
773	ABRSC05	ABRSC05.955	2776649	2777733	Cluster_51	t1pks-nrps	Cyclochlorotine biosynthesis protein R
774	ABRSC05	ABRSC05.956	2779160	2780451	Cluster_51	t1pks-nrps	major facilitator superfamily transporter
775	ABRSC05	ABRSC05.957	2781745	2783303	Cluster_51	t1pks-nrps	fumonisin biosynthetic transcription factor
776	ABRSC05	ABRSC05.958	2784245	2785825	Cluster_51	t1pks-nrps	cytochrome P450
777	ABRSC05	ABRSC05.959	2786288	2787371	Cluster_51	t1pks-nrps	Cyclochlorotine biosynthesis protein R
778	ABRSC05	ABRSC05.960	2788054	2788801	Cluster_51	t1pks-nrps	hypothetical protein SNOG_14925
779	ABRSC05	ABRSC05.961	2789199	2799207	Cluster_51	t1pks-nrps	Peptide synthetase
780	ABRSC05	ABRSC05.962	2811070	2811450	Cluster_51	t1pks-nrps	hypothetical protein COCC4DRAFT_155377
781	ABRSC05	ABRSC05.963	2812104	2812934	Cluster_51	t1pks-nrps	thioesterase domain-containing protein
782	ABRSC05	ABRSC05.964	2813652	2814670	Cluster_51	t1pks-nrps	thioesterase domain-containing protein
783	ABRSC05	ABRSC05.965	2815211	2815636	Cluster_51	t1pks-nrps	related to toxD gene
784	ABRSC05	ABRSC05.966	2815643	2816449	Cluster_51	t1pks-nrps	predicted protein
785	ABRSC05	ABRSC05.974	2858010	2859437	Cluster_52	terpene	putative Aristolochene synthase
786	ABRSC05	ABRSC05.975	2860304	2862291	Cluster_52	terpene	putative cytochrome p450 protein
787	ABRSC05	ABRSC05.976	2868648	2869888	Cluster_52	terpene	HTH-Tnp-Tc3-2 domain containing protein
788	ABRSC06	ABRSC06.134	362828	363578	Cluster_53	cf_putative	short-chain dehydrogenase/reductase-like protein SDR
789	ABRSC06	ABRSC06.135	364648	365628	Cluster_53	cf_putative	NAD(P)-binding protein
790	ABRSC06	ABRSC06.136	367388	368267	Cluster_53	cf_putative	hypothetical protein AA0119_g5343
791	ABRSC06	ABRSC06.137	369799	371515	Cluster_53	cf_putative	peroxisomal membrane protein (Pex3)
792	ABRSC06	ABRSC06.138	371850	372863	Cluster_53	cf_putative	glycosyltransferase family 8 protein
793	ABRSC06	ABRSC06.139	373536	375541	Cluster_53	cf_putative	carbonate dehydratase
794	ABRSC06	ABRSC06.140	376090	378709	Cluster_53	cf_putative	ubiquitin interaction motif protein
795	ABRSC06	ABRSC06.141	379383	383094	Cluster_53	cf_putative	RNI-like protein
796	ABRSC06	ABRSC06.142	383872	385715	Cluster_53	cf_putative	Pet127 domain containing protein
797	ABRSC06	ABRSC06.143	386673	387453	Cluster_53	cf_putative	Der1-like protein
798	ABRSC06	ABRSC06.144	387667	388158	Cluster_53	cf_putative	Der1-like protein
799	ABRSC06	ABRSC06.145	388418	389717	Cluster_53	cf_putative	DER1 domain containing protein
800	ABRSC06	ABRSC06.146	390105	390556	Cluster_53	cf_putative	DNA-directed RNA polymerase i 49 kda polypeptide
801	ABRSC06	ABRSC06.147	391059	392602	Cluster_53	cf_putative	RNA polymerase I associated factor, A49-like protein
802	ABRSC06	ABRSC06.148	393008	393889	Cluster_53	cf_putative	predicted protein
803	ABRSC06	ABRSC06.149	394684	395211	Cluster_53	cf_putative	ubiquitin-conjugating enzyme E2 11-like
804	ABRSC06	ABRSC06.150	395460	396570	Cluster_53	cf_putative	hypothetical protein CUC08_Gglean006838
805	ABRSC06	ABRSC06.151	397213	398257	Cluster_53	cf_putative	hypothetical protein AA0115_g7589
806	ABRSC06	ABRSC06.152	401096	401428	Cluster_53	cf_putative	---NA---
807	ABRSC06	ABRSC06.153	401454	402593	Cluster_53	cf_putative	PRE1, 20S proteasome, alpha and beta subunit
808	ABRSC06	ABRSC06.154	402829	405258	Cluster_53	cf_putative	armadillo-like helical protein
809	ABRSC06	ABRSC06.168	434794	435692	Cluster_54	cf_putative	short-chain dehydrogenase/reductase-like protein SDR
810	ABRSC06	ABRSC06.169	435859	437157	Cluster_54	cf_putative	alpha/beta hydrolase fold-3 domain containing protein
811	ABRSC06	ABRSC06.170	438490	438882	Cluster_54	cf_putative	carbonic anhydrase
812	ABRSC06	ABRSC06.171	439622	440607	Cluster_54	cf_putative	tropinone reductase 1
813	ABRSC06	ABRSC06.172	442343	442616	Cluster_54	cf_putative	---NA---
814	ABRSC06	ABRSC06.173	444477	445135	Cluster_54	cf_putative	Glyco-hydro-61 domain containing protein
815	ABRSC06	ABRSC06.174	445850	446195	Cluster_54	cf_putative	hypothetical protein AA0118_g9517
816	ABRSC06	ABRSC06.175	448888	449994	Cluster_54	cf_putative	DUF410 domain protein
817	ABRSC06	ABRSC06.176	450189	451808	Cluster_54	cf_putative	Saccharopine dehydrogenase
818	ABRSC06	ABRSC06.177	452520	454993	Cluster_54	cf_putative	exocyst complex subunit Sec15-like protein
819	ABRSC06	ABRSC06.178	455197	455879	Cluster_54	cf_putative	predicted protein
820	ABRSC06	ABRSC06.179	461239	461568	Cluster_54	cf_putative	---NA---
821	ABRSC06	ABRSC06.180	465239	467261	Cluster_54	cf_putative	meiosis protein mei2
822	ABRSC06	ABRSC06.181	469412	469798	Cluster_54	cf_putative	---NA---
823	ABRSC06	ABRSC06.182	470176	470554	Cluster_54	cf_putative	---NA---
824	ABRSC06	ABRSC06.183	470971	471561	Cluster_54	cf_putative	Phy, 3-phytase (myo-inositol-hexaphosphate 3-phosphohydrolase)
825	ABRSC06	ABRSC06.184	471825	473294	Cluster_54	cf_putative	Decapping nuclease
826	ABRSC06	ABRSC06.185	474421	475401	Cluster_54	cf_putative	KAT8 regulatory NSL complex subunit 3/Testis-expressed sequence 30 protein
827	ABRSC06	ABRSC06.186	475798	476819	Cluster_54	cf_putative	hypothetical protein AALT_g6914
828	ABRSC06	ABRSC06.187	481288	482514	Cluster_54	cf_putative	Gti1-Pac2 multi-domain protein
829	ABRSC06	ABRSC06.188	492509	493733	Cluster_54	cf_putative	glycoside hydrolase family 18 protein
830	ABRSC06	ABRSC06.189	494241	496119	Cluster_54	cf_putative	HET-domain-containing protein
831	ABRSC06	ABRSC06.190	496470	498597	Cluster_54	cf_putative	amidase signature enzyme
832	ABRSC06	ABRSC06.191	499055	499747	Cluster_54	cf_putative	hypothetical protein DM02DRAFT_546082, partial
833	ABRSC06	ABRSC06.192	500008	501663	Cluster_54	cf_putative	related to ferric reductase
834	ABRSC06	ABRSC06.193	502349	503442	Cluster_54	cf_putative	hypothetical protein PEBR_15479
835	ABRSC06	ABRSC06.194	503781	507725	Cluster_54	cf_putative	acyl-coenzyme A:Isopenicillin N acyltransferase
836	ABRSC06	ABRSC06.195	508341	509321	Cluster_54	cf_putative	alpha/beta hydrolase
837	ABRSC06	ABRSC06.196	509472	511330	Cluster_54	cf_putative	sucrose transport protein
838	ABRSC06	ABRSC06.197	512436	513467	Cluster_54	cf_putative	---NA---
839	ABRSC06	ABRSC06.198	514928	515506	Cluster_54	cf_putative	hypothetical protein EKK71_08755
840	ABRSC06	ABRSC06.199	517521	518281	Cluster_54	cf_putative	hypothetical protein PENPOL_c006G10297
841	ABRSC06	ABRSC06.200	518614	519693	Cluster_54	cf_putative	2OG-Fe(II) oxygenase protein
842	ABRSC06	ABRSC06.201	520406	521391	Cluster_54	cf_putative	Oxidase ustYa
843	ABRSC06	ABRSC06.202	522263	523260	Cluster_54	cf_putative	hypothetical protein HMPREF1541_00880
844	ABRSC06	ABRSC06.203	523674	525509	Cluster_54	cf_putative	MFS general substrate transporter
845	ABRSC06	ABRSC06.204	527206	530016	Cluster_54	cf_putative	hypothetical protein M752DRAFT_323838
846	ABRSC06	ABRSC06.205	530159	530747	Cluster_54	cf_putative	---NA---
847	ABRSC06	ABRSC06.206	531089	532488	Cluster_54	cf_putative	Isochorismatase hydrolase
848	ABRSC06	ABRSC06.207	535778	536994	Cluster_54	cf_putative	glycoside hydrolase family 43 protein
849	ABRSC06	ABRSC06.208	539108	544268	Cluster_54	cf_putative	Metal resistance protein
850	ABRSC06	ABRSC06.209	547840	549903	Cluster_54	cf_putative	DUF2841 domain containing protein
851	ABRSC06	ABRSC06.294	787459	789534	Cluster_55	cf_putative	Alpha/Beta hydrolase protein
852	ABRSC06	ABRSC06.295	790288	791994	Cluster_55	cf_putative	alpha beta-hydrolase
853	ABRSC06	ABRSC06.296	792160	793003	Cluster_55	cf_putative	origin recognition complex subunit Orc5
854	ABRSC06	ABRSC06.297	795134	795982	Cluster_55	cf_putative	predicted protein
855	ABRSC06	ABRSC06.298	796509	797375	Cluster_55	cf_putative	2og-fe oxygenase family protein
856	ABRSC06	ABRSC06.299	798043	799246	Cluster_55	cf_putative	NAD dependent epimerase/dehydratase family protein
857	ABRSC06	ABRSC06.300	799785	801720	Cluster_55	cf_putative	vacuolar protein sorting-associated protein 45
858	ABRSC06	ABRSC06.301	805392	806936	Cluster_55	cf_putative	BAR-domain-containing protein
859	ABRSC06	ABRSC06.302	807996	808364	Cluster_55	cf_putative	---NA---
860	ABRSC06	ABRSC06.303	809547	811756	Cluster_55	cf_putative	TT-ORF1 domain containing protein
861	ABRSC06	ABRSC06.304	812237	813791	Cluster_55	cf_putative	Maintenance of mitochondrial morphology protein 1
862	ABRSC06	ABRSC06.305	814014	814298	Cluster_55	cf_putative	predicted protein
863	ABRSC06	ABRSC06.306	814527	815719	Cluster_55	cf_putative	short chain dehydrogenase/reductase family protein-like protein
864	ABRSC06	ABRSC06.619	1816986	1818521	Cluster_56	cf_putative	Ribosome assembly protein 4
865	ABRSC06	ABRSC06.620	1819269	1823101	Cluster_56	cf_putative	meiotically up-regulated 190 protein
866	ABRSC06	ABRSC06.621	1823190	1824251	Cluster_56	cf_putative	HAD domain containing protein
867	ABRSC06	ABRSC06.622	1824907	1826531	Cluster_56	cf_putative	Ornithine aminotransferase
868	ABRSC06	ABRSC06.623	1828242	1832793	Cluster_56	cf_putative	Oligomycin resistance ATP-dependent permease
869	ABRSC06	ABRSC06.624	1834786	1835404	Cluster_56	cf_putative	Atrophin-1 domain containing protein
870	ABRSC06	ABRSC06.625	1836368	1836950	Cluster_56	cf_putative	biotrophy-associated secreted protein 2
871	ABRSC06	ABRSC06.626	1839839	1840254	Cluster_56	cf_putative	cellulose binding protein
872	ABRSC06	ABRSC06.627	1845205	1845493	Cluster_56	cf_putative	DNA polymerase subunit delta-2
873	ABRSC06	ABRSC06.628	1846000	1847707	Cluster_56	cf_putative	DNA polymerase subunit delta-2
874	ABRSC06	ABRSC06.629	1848343	1849499	Cluster_56	cf_putative	metal ion binding protein
875	ABRSC06	ABRSC06.630	1849950	1851187	Cluster_56	cf_putative	Lipase A
876	ABRSC06	ABRSC06.631	1851339	1852521	Cluster_56	cf_putative	Phospho-2-dehydro-3-deoxyheptonate aldolase, phenylalanine-inhibited
877	ABRSC06	ABRSC06.632	1853262	1854335	Cluster_56	cf_putative	3-dehydroshikimate dehydratase
878	ABRSC06	ABRSC06.633	1854976	1855635	Cluster_56	cf_putative	---NA---
879	ABRSC06	ABRSC06.634	1857128	1858117	Cluster_56	cf_putative	NAD(P)-binding protein
880	ABRSC06	ABRSC06.635	1858327	1859801	Cluster_56	cf_putative	Rad60-SLD domain containing protein
881	ABRSC06	ABRSC06.763	2164498	2166814	Cluster_57	other	ATP-bind-4 multi-domain protein
882	ABRSC06	ABRSC06.764	2167091	2167988	Cluster_57	other	Pre-rRNA-processing protein
883	ABRSC06	ABRSC06.765	2168298	2170526	Cluster_57	other	Mitochondrial distribution and morphology protein 31
884	ABRSC06	ABRSC06.766	2172230	2173914	Cluster_57	other	putative transporter
885	ABRSC06	ABRSC06.767	2174675	2174977	Cluster_57	other	hypothetical protein AA0118_g5667
886	ABRSC06	ABRSC06.768	2176081	2178970	Cluster_57	other	hypothetical protein CUC08_Gglean006382
887	ABRSC06	ABRSC06.769	2179269	2181110	Cluster_57	other	C2 domain-containing protein
888	ABRSC06	ABRSC06.770	2182201	2184180	Cluster_57	other	Efflux pump
889	ABRSC06	ABRSC06.771	2185982	2189249	Cluster_57	other	acetyl-CoA synthetase-like protein
890	ABRSC06	ABRSC06.772	2191320	2192001	Cluster_57	other	acetyl-CoA synthetase-like protein
891	ABRSC06	ABRSC06.773	2193062	2194390	Cluster_57	other	Glycerol-3-phosphate dehydrogenase [NAD(+)]
892	ABRSC06	ABRSC06.774	2195411	2200481	Cluster_57	other	Brefeldin A resistance protein
893	ABRSC06	ABRSC06.775	2201257	2202138	Cluster_57	other	proteasome component PRE4
894	ABRSC06	ABRSC06.776	2202359	2203184	Cluster_57	other	hcngp-like protein
895	ABRSC06	ABRSC06.777	2203490	2204332	Cluster_57	other	proteasome subunit beta type-1 precursor
896	ABRSC06	ABRSC06.778	2207162	2208253	Cluster_57	other	carbohydrate-binding module family 1 protein
897	ABRSC06	ABRSC06.779	2209246	2211628	Cluster_57	other	fungal specific transcription
898	ABRSC06	ABRSC06.824	2348440	2352082	Cluster_58	cf_putative	serine/threonine-protein kinase/endoribonuclease IRE1 precursor
899	ABRSC06	ABRSC06.825	2352168	2352890	Cluster_58	cf_putative	cell division control protein
900	ABRSC06	ABRSC06.826	2353176	2354732	Cluster_58	cf_putative	S-adenosyl-L-methionine-dependent methyltransferase
901	ABRSC06	ABRSC06.827	2355240	2357238	Cluster_58	cf_putative	cell division control protein Cdc6
902	ABRSC06	ABRSC06.828	2358732	2361116	Cluster_58	cf_putative	amine oxidase catalytic domain-containing protein
903	ABRSC06	ABRSC06.829	2361782	2364059	Cluster_58	cf_putative	mfs phs inorganic phosphate transporter
904	ABRSC06	ABRSC06.830	2365096	2367210	Cluster_58	cf_putative	MFS general substrate transporter
905	ABRSC06	ABRSC06.831	2368540	2370393	Cluster_58	cf_putative	Leucine-rich repeat (LRR) protein
906	ABRSC06	ABRSC06.832	2370629	2371353	Cluster_58	cf_putative	nucleoside-diphosphate-sugar epimerase
907	ABRSC06	ABRSC06.833	2372157	2374232	Cluster_58	cf_putative	abc transporter protein
908	ABRSC06	ABRSC06.834	2375640	2380618	Cluster_58	cf_putative	CcmA, ABC-type multidrug transport system, ATPase component
909	ABRSC06	ABRSC06.835	2381009	2381770	Cluster_58	cf_putative	GNAT family acetyltransferase Nat4
910	ABRSC06	ABRSC06.836	2382977	2385344	Cluster_58	cf_putative	Pyr-redox-3 multi-domain protein
911	ABRSC06	ABRSC06.837	2385718	2387454	Cluster_58	cf_putative	2-oxoglutarate-dependent ethylene succinate-forming enzyme
912	ABRSC06	ABRSC06.838	2390391	2391153	Cluster_58	cf_putative	gnat family protein
913	ABRSC06	ABRSC06.839	2392689	2393411	Cluster_58	cf_putative	carbohydrate esterase family 5 protein
914	ABRSC06	ABRSC06.840	2393834	2395435	Cluster_58	cf_putative	carbohydrate-binding module family 35 protein
915	ABRSC06	ABRSC06.841	2396120	2398645	Cluster_58	cf_putative	Condensin complex subunit 2
916	ABRSC06	ABRSC06.842	2400773	2403785	Cluster_58	cf_putative	cytochrome heme mitochondrial
917	ABRSC06	ABRSC06.843	2405127	2406920	Cluster_58	cf_putative	small nucleolar ribonucleo protein complex subunit
918	ABRSC07	ABRSC07.74	254104	255496	Cluster_59	cf_putative	acyl-CoA dehydrogenase NM domain-like protein
919	ABRSC07	ABRSC07.75	257953	260012	Cluster_59	cf_putative	gmc oxidoreductase
920	ABRSC07	ABRSC07.76	261052	264986	Cluster_59	cf_putative	HET-domain-containing protein
921	ABRSC07	ABRSC07.77	265894	266259	Cluster_59	cf_putative	peptidase S41 family protein
922	ABRSC07	ABRSC07.78	266906	268273	Cluster_59	cf_putative	hypothetical protein AA0118_g4763
923	ABRSC07	ABRSC07.79	270556	271983	Cluster_59	cf_putative	Compactin diketide synthase
924	ABRSC07	ABRSC07.80	273566	274765	Cluster_59	cf_putative	Compactin diketide synthase
925	ABRSC07	ABRSC07.81	274768	276728	Cluster_59	cf_putative	Compactin diketide synthase
926	ABRSC07	ABRSC07.82	276751	277770	Cluster_59	cf_putative	tetratricopeptide-like helical
927	ABRSC07	ABRSC07.83	277972	278712	Cluster_59	cf_putative	---NA---
928	ABRSC07	ABRSC07.84	283028	284297	Cluster_59	cf_putative	WD domain-containing protein
929	ABRSC07	ABRSC07.85	285424	286050	Cluster_59	cf_putative	cytokinesis regulator
930	ABRSC07	ABRSC07.86	286600	288144	Cluster_59	cf_putative	cytokinesis regulator
931	ABRSC07	ABRSC07.87	288872	289897	Cluster_59	cf_putative	XRCC4 domain containing protein
932	ABRSC07	ABRSC07.88	291037	293506	Cluster_59	cf_putative	SodA, Superoxide dismutase
933	ABRSC07	ABRSC07.89	294568	296070	Cluster_59	cf_putative	4-aminobutyrate aminotransferase
934	ABRSC07	ABRSC07.309	919179	924493	Cluster_60	cf_putative	Cytokinesis protein
935	ABRSC07	ABRSC07.310	925280	925874	Cluster_60	cf_putative	predicted protein
936	ABRSC07	ABRSC07.311	926102	927574	Cluster_60	cf_putative	formate dehydrogenase
937	ABRSC07	ABRSC07.312	929853	930599	Cluster_60	cf_putative	---NA---
938	ABRSC07	ABRSC07.313	932652	933368	Cluster_60	cf_putative	predicted protein
939	ABRSC07	ABRSC07.314	933932	934383	Cluster_60	cf_putative	predicted protein
940	ABRSC07	ABRSC07.315	937559	938463	Cluster_60	cf_putative	membrane protein
941	ABRSC07	ABRSC07.316	940032	941300	Cluster_60	cf_putative	acetyl-CoA synthetase-like protein
942	ABRSC07	ABRSC07.317	941870	944039	Cluster_60	cf_putative	Long chain acyl-CoA synthetase 7, peroxisomal
943	ABRSC07	ABRSC07.318	945159	946791	Cluster_60	cf_putative	Homocysteine synthase
944	ABRSC07	ABRSC07.319	947886	949673	Cluster_60	cf_putative	Developmental and secondary metabolism regulator
945	ABRSC07	ABRSC07.320	954896	955381	Cluster_60	cf_putative	hypothetical protein AA0116_g11412
946	ABRSC07	ABRSC07.321	956208	957018	Cluster_60	cf_putative	RAP1 domain containing protein
947	ABRSC07	ABRSC07.322	958104	960040	Cluster_60	cf_putative	delta 8-(E)-sphingolipid desaturase
948	ABRSC07	ABRSC07.323	961928	962344	Cluster_60	cf_putative	heterokaryon incompatibility protein het-6
949	ABRSC07	ABRSC07.324	962438	963010	Cluster_60	cf_putative	heterokaryon incompatibility protein het-6
950	ABRSC07	ABRSC07.325	963328	964401	Cluster_60	cf_putative	NAD(P)-binding protein
951	ABRSC07	ABRSC07.326	964793	966300	Cluster_60	cf_putative	Oxalate decarboxylase
952	ABRSC07	ABRSC07.327	966830	967694	Cluster_60	cf_putative	membrane protein
953	ABRSC07	ABRSC07.328	968680	969708	Cluster_60	cf_putative	predicted protein
954	ABRSC07	ABRSC07.329	969939	972270	Cluster_60	cf_putative	mitochondrial carrier
955	ABRSC07	ABRSC07.330	972823	974054	Cluster_60	cf_putative	Citrate/oxoglutarate carrier protein
956	ABRSC07	ABRSC07.382	1121512	1122744	Cluster_61	cf_putative	Arp, Ankyrin repeat protein
957	ABRSC07	ABRSC07.383	1126997	1131366	Cluster_61	cf_putative	MMS1-N domain containing protein
958	ABRSC07	ABRSC07.384	1132524	1133886	Cluster_61	cf_putative	GTPase-activating protein
959	ABRSC07	ABRSC07.385	1134410	1136088	Cluster_61	cf_putative	hypothetical protein CC77DRAFT_150713
960	ABRSC07	ABRSC07.386	1138339	1138971	Cluster_61	cf_putative	HepA, Superfamily II DNARNA helicase, SNF2 family
961	ABRSC07	ABRSC07.387	1139885	1141492	Cluster_61	cf_putative	hypothetical protein AA0111_g5019
962	ABRSC07	ABRSC07.388	1142674	1143033	Cluster_61	cf_putative	transcription factor c2h2
963	ABRSC07	ABRSC07.389	1143319	1143687	Cluster_61	cf_putative	---NA---
964	ABRSC07	ABRSC07.390	1144857	1146284	Cluster_61	cf_putative	hypothetical protein AA0115_g4206
965	ABRSC07	ABRSC07.391	1149062	1150141	Cluster_61	cf_putative	integral membrane protein
966	ABRSC07	ABRSC07.392	1151085	1152692	Cluster_61	cf_putative	cytochrome P450
967	ABRSC07	ABRSC07.393	1154568	1154993	Cluster_61	cf_putative	EthD domain containing protein
968	ABRSC07	ABRSC07.394	1156140	1158064	Cluster_61	cf_putative	glycoside hydrolase family 31 protein
969	ABRSC07	ABRSC07.395	1159020	1160740	Cluster_61	cf_putative	sugar carrier protein A
970	ABRSC07	ABRSC07.396	1161005	1163963	Cluster_61	cf_putative	chromosome transmission fidelity protein 18
971	ABRSC07	ABRSC07.397	1165929	1166342	Cluster_61	cf_putative	NAD(P)-binding protein
972	ABRSC07	ABRSC07.398	1167251	1167640	Cluster_61	cf_putative	hypothetical protein CC77DRAFT_1072144
973	ABRSC07	ABRSC07.399	1167948	1169505	Cluster_61	cf_putative	Vesicle coat complex, various subunit protein
974	ABRSC07	ABRSC07.400	1169980	1170627	Cluster_61	cf_putative	predicted protein
975	ABRSC07	ABRSC07.401	1171994	1173772	Cluster_61	cf_putative	Pox-Ag35 multi-domain protein
976	ABRSC07	ABRSC07.402	1176210	1177703	Cluster_61	cf_putative	Metallocarboxypeptidase A-like protein
977	ABRSC07	ABRSC07.403	1178228	1180561	Cluster_61	cf_putative	hypothetical protein AA0112_g4394
978	ABRSC07	ABRSC07.404	1180868	1181241	Cluster_61	cf_putative	Poly(rC)-binding protein 4
979	ABRSC07	ABRSC07.405	1183324	1183973	Cluster_61	cf_putative	tRNA (uracil-5-)-methyltransferase TRM9
980	ABRSC07	ABRSC07.438	1276560	1280391	Cluster_62	cf_putative	putative ATP-dependent RNA helicase
981	ABRSC07	ABRSC07.439	1280557	1282195	Cluster_62	cf_putative	sugar transport protein 4
982	ABRSC07	ABRSC07.440	1283222	1284564	Cluster_62	cf_putative	S-adenosyl-L-methionine-dependent methyltransferase
983	ABRSC07	ABRSC07.441	1286223	1287045	Cluster_62	cf_putative	hypothetical protein IQ06DRAFT_292524
984	ABRSC07	ABRSC07.442	1287582	1288600	Cluster_62	cf_putative	GlpF, Glycerol uptake facilitator permeases (Major Intrinsic Protein Family)
985	ABRSC07	ABRSC07.443	1289337	1290133	Cluster_62	cf_putative	DOLPP1 protein
986	ABRSC07	ABRSC07.444	1290549	1292021	Cluster_62	cf_putative	RING finger protein-like protein
987	ABRSC07	ABRSC07.445	1292271	1292991	Cluster_62	cf_putative	peptidyl-prolyl cis-trans isomerase H
988	ABRSC07	ABRSC07.446	1293356	1293983	Cluster_62	cf_putative	HsbA domain containing protein
989	ABRSC07	ABRSC07.447	1294394	1295935	Cluster_62	cf_putative	amine oxidase
990	ABRSC07	ABRSC07.448	1297523	1298093	Cluster_62	cf_putative	acetyltransferase
991	ABRSC07	ABRSC07.449	1298263	1299595	Cluster_62	cf_putative	Complex1-LYR multi-domain protein
992	ABRSC07	ABRSC07.580	1648863	1649641	Cluster_63	cf_putative	glycosyl hydrolase family 45
993	ABRSC07	ABRSC07.581	1650801	1651644	Cluster_63	cf_putative	rsc complex subunit protein
994	ABRSC07	ABRSC07.582	1651939	1653243	Cluster_63	cf_putative	sterol 3-beta-glucosyltransferase
995	ABRSC07	ABRSC07.583	1654780	1657385	Cluster_63	cf_putative	Cullin-1
996	ABRSC07	ABRSC07.584	1659402	1660016	Cluster_63	cf_putative	Mit-KHE1 domain containing protein
997	ABRSC07	ABRSC07.585	1661063	1662431	Cluster_63	cf_putative	Myosin-tail-1 multi-domain protein
998	ABRSC07	ABRSC07.586	1663066	1663959	Cluster_63	cf_putative	short-chain dehydrogenase/reductase-like protein
999	ABRSC07	ABRSC07.587	1664865	1666124	Cluster_63	cf_putative	Metallo-dependent hydrolase
1000	ABRSC07	ABRSC07.588	1666319	1667724	Cluster_63	cf_putative	hypothetical protein AALT_g10098
1001	ABRSC07	ABRSC07.589	1669196	1671534	Cluster_63	cf_putative	Late secretory pathway protein
1002	ABRSC07	ABRSC07.590	1672241	1673704	Cluster_63	cf_putative	mitogen-activated protein kinase
1003	ABRSC07	ABRSC07.591	1676539	1677850	Cluster_63	cf_putative	Guanine nucleotide-binding protein alpha-3 subunit
1004	ABRSC07	ABRSC07.592	1680009	1680422	Cluster_63	cf_putative	Atrophin-1 domain containing protein
1005	ABRSC07	ABRSC07.593	1683698	1685513	Cluster_63	cf_putative	ribose-phosphate pyrophosphokinase 1
1006	ABRSC07	ABRSC07.594	1691196	1693963	Cluster_63	cf_putative	cysteine proteinase
1007	ABRSC07	ABRSC07.595	1694205	1695877	Cluster_63	cf_putative	Ca2+-dependent lipid-binding protein, contains C2 domain protein
1008	ABRSC07	ABRSC07.596	1696729	1698432	Cluster_63	cf_putative	para-nitrobenzyl esterase
1009	ABRSC07	ABRSC07.597	1698853	1699809	Cluster_63	cf_putative	NAD-dependent epimerase/dehydratase-like protein
1010	ABRSC07	ABRSC07.598	1700007	1701296	Cluster_63	cf_putative	Peroxidase-2 domain containing protein
1011	ABRSC07	ABRSC07.599	1705305	1708066	Cluster_63	cf_putative	Lymphoid-specific helicase
1012	ABRSC07	ABRSC07.606	1720262	1722780	Cluster_64	cf_putative	FabD/lysophospholipase-like protein
1013	ABRSC07	ABRSC07.607	1723930	1725866	Cluster_64	cf_putative	exocyst complex protein exo70
1014	ABRSC07	ABRSC07.608	1726784	1728473	Cluster_64	cf_putative	Cell division control protein 3
1015	ABRSC07	ABRSC07.609	1729536	1730436	Cluster_64	cf_putative	tetra-spanning protein 1-like
1016	ABRSC07	ABRSC07.610	1734726	1735797	Cluster_64	cf_putative	cyclin-like protein
1017	ABRSC07	ABRSC07.611	1737063	1739930	Cluster_64	cf_putative	glycosyltransferase family 35 protein
1018	ABRSC07	ABRSC07.612	1740245	1741393	Cluster_64	cf_putative	Yip1-domain-containing protein
1019	ABRSC07	ABRSC07.613	1741849	1744042	Cluster_64	cf_putative	predicted protein
1020	ABRSC07	ABRSC07.614	1747710	1748729	Cluster_64	cf_putative	2-dehydropantoate 2-reductase
1021	ABRSC07	ABRSC07.615	1750313	1751968	Cluster_64	cf_putative	hypothetical protein AA0119_g6755
1022	ABRSC07	ABRSC07.616	1752093	1752719	Cluster_64	cf_putative	hypothetical protein AA0119_g6755
1023	ABRSC07	ABRSC07.617	1753445	1754470	Cluster_64	cf_putative	hypothetical protein AA0117_g8467
1024	ABRSC07	ABRSC07.618	1756763	1758178	Cluster_64	cf_putative	hypothetical protein AA0112_g6207
1025	ABRSC07	ABRSC07.619	1759092	1760879	Cluster_64	cf_putative	DM6 domain containing protein
1026	ABRSC07	ABRSC07.620	1761334	1762806	Cluster_64	cf_putative	hypothetical protein AA0115_g3951
1027	ABRSC07	ABRSC07.621	1763596	1763979	Cluster_64	cf_putative	hypothetical protein AA0112_g6204
1028	ABRSC07	ABRSC07.622	1764564	1765928	Cluster_64	cf_putative	Cloroperoxidase
1029	ABRSC07	ABRSC07.623	1768402	1769052	Cluster_64	cf_putative	S-adenosyl-L-methionine-dependent methyltransferase
1030	ABRSC07	ABRSC07.624	1769885	1770833	Cluster_64	cf_putative	hypothetical protein CC77DRAFT_166704
1031	ABRSC07	ABRSC07.625	1771452	1772201	Cluster_64	cf_putative	hypothetical protein AA0115_g3946
1032	ABRSC07	ABRSC07.626	1772583	1773925	Cluster_64	cf_putative	3-ketoacyl-CoA thiolase, peroxisomal
1033	ABRSC07	ABRSC07.627	1776985	1777959	Cluster_64	cf_putative	Geranylgeranyl pyrophosphate synthetase
1034	ABRSC07	ABRSC07.628	1777990	1778370	Cluster_64	cf_putative	---NA---
1035	ABRSC07	ABRSC07.629	1781883	1782450	Cluster_64	cf_putative	hypothetical protein AA0112_g6196
1036	ABRSC07	ABRSC07.630	1782883	1783426	Cluster_64	cf_putative	hypothetical protein CUC08_Gglean011530
1037	ABRSC07	ABRSC07.631	1784191	1786056	Cluster_64	cf_putative	hypothetical protein CC77DRAFT_937884, partial
1038	ABRSC07	ABRSC07.632	1786884	1787585	Cluster_64	cf_putative	hypothetical protein AALT_g10053
1039	ABRSC07	ABRSC07.633	1789245	1790003	Cluster_64	cf_putative	---NA---
1040	ABRSC07	ABRSC07.634	1795935	1796312	Cluster_64	cf_putative	predicted protein
1041	ABRSC07	ABRSC07.635	1797499	1798939	Cluster_64	cf_putative	carnitine o-acetyltransferase
1042	ABRSC07	ABRSC07.636	1800030	1801369	Cluster_64	cf_putative	malate dehydrogenase
1043	ABRSC07	ABRSC07.637	1803717	1805054	Cluster_64	cf_putative	tetratricopeptide-like helical protein
1044	ABRSC07	ABRSC07.638	1807783	1808508	Cluster_64	cf_putative	UhpC, Sugar phosphate permease
1045	ABRSC07	ABRSC07.639	1813187	1815430	Cluster_64	cf_putative	endonuclease/exonuclease/phosphatase family protein-like protein
1046	ABRSC07	ABRSC07.640	1816573	1818697	Cluster_64	cf_putative	hypothetical protein AA0112_g6182
1047	ABRSC07	ABRSC07.641	1820415	1821494	Cluster_64	cf_putative	predicted protein
1048	ABRSC07	ABRSC07.642	1823933	1826258	Cluster_64	cf_putative	Transmembrane protein 184
1049	ABRSC07	ABRSC07.643	1826644	1827048	Cluster_64	cf_putative	---NA---
1050	ABRSC07	ABRSC07.644	1827627	1836557	Cluster_64	cf_putative	fermentation associated protein
1051	ABRSC07	ABRSC07.645	1838597	1840459	Cluster_64	cf_putative	ferric reductase
1052	ABRSC07	ABRSC07.646	1841623	1842195	Cluster_64	cf_putative	Amelogenin multi-domain protein
1053	ABRSC07	ABRSC07.647	1843497	1844635	Cluster_64	cf_putative	SAM-dependent methyltransferase
1054	ABRSC07	ABRSC07.648	1844889	1845743	Cluster_64	cf_putative	siroheme synthase middle domains-like protein
1055	ABRSC07	ABRSC07.649	1846101	1848181	Cluster_64	cf_putative	vacuolar segregation protein pep7
1056	ABRSC07	ABRSC07.650	1849428	1850931	Cluster_64	cf_putative	UPF0187-domain-containing protein
1057	ABRSC08	ABRSC08.13	47070	48029	Cluster_65	cf_putative	hypothetical protein AA0117_g7924
1058	ABRSC08	ABRSC08.14	51382	52818	Cluster_65	cf_putative	purine-cytosine permease fcy21
1059	ABRSC08	ABRSC08.15	54262	57566	Cluster_65	cf_putative	rap guanine nucleotide exchange factor 4
1060	ABRSC08	ABRSC08.16	58585	60540	Cluster_65	cf_putative	cytochrome P450 monooxygenase-like protein
1061	ABRSC08	ABRSC08.17	61040	62427	Cluster_65	cf_putative	S-adenosyl-L-methionine-dependent methyltransferase
1062	ABRSC08	ABRSC08.18	63969	65851	Cluster_65	cf_putative	FAD-binding domain-containing protein
1063	ABRSC08	ABRSC08.19	66381	67394	Cluster_65	cf_putative	UbiA prenyltransferase
1064	ABRSC08	ABRSC08.20	68212	69269	Cluster_65	cf_putative	hypothetical protein CC77DRAFT_1090544
1065	ABRSC08	ABRSC08.21	69488	70407	Cluster_65	cf_putative	putative FAD-binding oxidoreductase
1066	ABRSC08	ABRSC08.22	71716	72761	Cluster_65	cf_putative	NAD(P)-binding protein
1067	ABRSC08	ABRSC08.23	73188	73772	Cluster_65	cf_putative	putative 4-hydroxybenzoate polyprenyl transferase
1068	ABRSC08	ABRSC08.24	74246	75741	Cluster_65	cf_putative	salicylate hydroxylase
1069	ABRSC08	ABRSC08.25	76708	77264	Cluster_65	cf_putative	HflB, ATP-dependent Zn protease
1070	ABRSC08	ABRSC08.26	78726	80082	Cluster_65	cf_putative	LSR multi-domain protein
1071	ABRSC08	ABRSC08.27	80560	82358	Cluster_65	cf_putative	serine/threonine-protein kinase GIN4
1072	ABRSC08	ABRSC08.28	87180	88516	Cluster_65	cf_putative	specific rna polymerase ii transcription factor
1073	ABRSC08	ABRSC08.193	536418	537399	Cluster_66	cf_putative	FAD-linked oxidoreductase
1074	ABRSC08	ABRSC08.194	537889	538440	Cluster_66	cf_putative	proline oxidase
1075	ABRSC08	ABRSC08.195	540015	540446	Cluster_66	cf_putative	hypothetical protein AA0116_g9430
1076	ABRSC08	ABRSC08.196	541659	543048	Cluster_66	cf_putative	fad dependent oxidoreductase
1077	ABRSC08	ABRSC08.197	543120	545602	Cluster_66	cf_putative	Zn(II)2Cys6 transcription factor
1078	ABRSC08	ABRSC08.198	546679	548471	Cluster_66	cf_putative	Delta-1-pyrroline-5-carboxylate dehydrogenase
1079	ABRSC08	ABRSC08.199	549023	551590	Cluster_66	cf_putative	Rgp1-domain-containing protein
1080	ABRSC08	ABRSC08.200	552306	552836	Cluster_66	cf_putative	ubiquitin-activating enzyme E1
1081	ABRSC08	ABRSC08.201	553851	555647	Cluster_66	cf_putative	acid protease
1082	ABRSC08	ABRSC08.202	558323	559491	Cluster_66	cf_putative	DUF605 domain containing protein
1083	ABRSC08	ABRSC08.203	559909	561104	Cluster_66	cf_putative	predicted protein
1084	ABRSC08	ABRSC08.204	561918	562790	Cluster_66	cf_putative	AtpH, F0F1-type ATP synthase, delta subunit (mitochondrial oligomycin sensitivity protein)
1085	ABRSC08	ABRSC08.205	563749	567480	Cluster_66	cf_putative	Protein btn-1
1086	ABRSC08	ABRSC08.206	569214	571864	Cluster_66	cf_putative	Rxt3-domain-containing protein
1087	ABRSC08	ABRSC08.207	573330	574809	Cluster_66	cf_putative	fructose-2,6-bisphosphatase-like protein
1088	ABRSC08	ABRSC08.208	575451	576307	Cluster_66	cf_putative	predicted protein
1089	ABRSC08	ABRSC08.209	576958	578498	Cluster_66	cf_putative	[Pyruvate dehydrogenase (acetyl-transferring)] kinase
1090	ABRSC08	ABRSC08.210	579626	580269	Cluster_66	cf_putative	cytochrome c
1091	ABRSC08	ABRSC08.211	581145	582198	Cluster_66	cf_putative	NAD(P)-binding protein
1092	ABRSC08	ABRSC08.212	582431	582785	Cluster_66	cf_putative	hypothetical protein AG0111_g7252
1093	ABRSC08	ABRSC08.213	583074	584569	Cluster_66	cf_putative	DUF2236 domain containing protein
1094	ABRSC08	ABRSC08.214	586985	587737	Cluster_66	cf_putative	Required for respiratory growth protein 9
1095	ABRSC08	ABRSC08.215	589202	590344	Cluster_66	cf_putative	Alcohol dehydrogenase 2
1096	ABRSC08	ABRSC08.216	592827	593304	Cluster_66	cf_putative	---NA---
1097	ABRSC08	ABRSC08.217	595338	596336	Cluster_66	cf_putative	hypothetical protein AB675_638
1098	ABRSC08	ABRSC08.218	597664	599985	Cluster_66	cf_putative	MAPKKK protein STE11
1099	ABRSC08	ABRSC08.219	602109	603989	Cluster_66	cf_putative	SelR multi-domain protein
1100	ABRSC08	ABRSC08.220	606250	607510	Cluster_66	cf_putative	hypothetical protein PTT_19640
1101	ABRSC08	ABRSC08.221	609337	612915	Cluster_66	cf_putative	UBA domain containing protein
1102	ABRSC08	ABRSC08.222	613487	614514	Cluster_66	cf_putative	hypothetical protein AALT_g3891
1103	ABRSC08	ABRSC08.223	615602	618680	Cluster_66	cf_putative	nad(P)-binding protein
1104	ABRSC08	ABRSC08.224	620672	621493	Cluster_66	cf_putative	hypothetical protein AG0111_g7239
1105	ABRSC08	ABRSC08.225	622128	622750	Cluster_66	cf_putative	UPF0041-domain-containing protein
1106	ABRSC08	ABRSC08.226	623043	624286	Cluster_66	cf_putative	NADH-ubiquinone oxidoreductase 105 kDa subunit
1107	ABRSC08	ABRSC08.227	624681	625400	Cluster_66	cf_putative	hypothetical protein CUC08_Gglean007271
1108	ABRSC08	ABRSC08.228	627539	629488	Cluster_66	cf_putative	Zn2Cys6 DNA-binding protein
1109	ABRSC08	ABRSC08.229	630749	631354	Cluster_66	cf_putative	c6 finger domain-containing protein
1110	ABRSC08	ABRSC08.230	631794	636626	Cluster_66	cf_putative	putative RWD, RING finger and WD repeat-containing protein
1111	ABRSC08	ABRSC08.231	636971	637578	Cluster_66	cf_putative	ubiquitin-conjugating enzyme
1112	ABRSC08	ABRSC08.232	638688	639200	Cluster_66	cf_putative	---NA---
1113	ABRSC08	ABRSC08.233	645896	647287	Cluster_66	cf_putative	wsc domain-containing protein
1114	ABRSC08	ABRSC08.234	648160	649849	Cluster_66	cf_putative	general substrate transporter
1115	ABRSC08	ABRSC08.235	650739	652867	Cluster_66	cf_putative	predicted protein
1116	ABRSC08	ABRSC08.236	653761	657234	Cluster_66	cf_putative	[NU+] prion formation protein 1
1117	ABRSC08	ABRSC08.237	660438	660749	Cluster_66	cf_putative	---NA---
1118	ABRSC08	ABRSC08.238	665157	665489	Cluster_66	cf_putative	---NA---
1119	ABRSC08	ABRSC08.239	668726	669289	Cluster_66	cf_putative	zf-H2C2-2 domain containing protein
1120	ABRSC08	ABRSC08.240	675435	675785	Cluster_66	other	HET-domain-containing protein
1121	ABRSC08	ABRSC08.241	676948	677709	Cluster_66	other	Pyrid-oxidase-2 domain containing protein
1122	ABRSC08	ABRSC08.242	678567	678991	Cluster_66	other	40S ribosomal protein S30
1123	ABRSC08	ABRSC08.243	679702	680253	Cluster_66	other	DUF1687 domain containing protein
1124	ABRSC08	ABRSC08.244	681023	685043	Cluster_66	other	hypothetical protein AALT_g3870
1125	ABRSC08	ABRSC08.245	686183	687137	Cluster_66	other	urease accessory protein ureG
1126	ABRSC08	ABRSC08.246	688114	689160	Cluster_66	other	predicted protein
1127	ABRSC08	ABRSC08.247	691296	692275	Cluster_66	other	pyridine nucleotide-disulfide oxidoreductase class-2 protein
1128	ABRSC08	ABRSC08.248	693874	697507	Cluster_66	other	L-2-aminoadipate reductase large subunit
1129	ABRSC08	ABRSC08.249	698156	699823	Cluster_66	other	CaiC, Acyl-CoA synthetases (AMP-forming)AMP-acid ligases II
1130	ABRSC08	ABRSC08.250	701076	702582	Cluster_66	other	cfem domain-containing protein
1131	ABRSC08	ABRSC08.251	703721	705162	Cluster_66	other	FAD binding domain-containing protein
1132	ABRSC08	ABRSC08.252	706660	708230	Cluster_66	other	RING finger domain containing protein
1133	ABRSC08	ABRSC08.253	708522	709770	Cluster_66	other	Protein arginine N-methyltransferase 2
1134	ABRSC08	ABRSC08.254	710483	713539	Cluster_66	other	gtpase activating protein
1135	ABRSC08	ABRSC08.255	714488	715591	Cluster_66	other	carbohydrate-binding module family 1 protein
1136	ABRSC08	ABRSC08.256	716467	717192	Cluster_66	other	beta-1,6-glucan boisynthesis protein (Knh1)
1137	ABRSC08	ABRSC08.264	748129	749079	Cluster_67	cf_putative	Sorting nexin
1138	ABRSC08	ABRSC08.265	780063	781441	Cluster_67	cf_putative	Pneumo-att-G domain containing protein
1139	ABRSC08	ABRSC08.266	783631	784946	Cluster_67	cf_putative	hypothetical protein CUC08_Gglean002358
1140	ABRSC08	ABRSC08.267	786932	788903	Cluster_67	cf_putative	predicted protein
1141	ABRSC08	ABRSC08.268	790828	791700	Cluster_67	cf_putative	hypothetical protein CUC08_Gglean002367
1142	ABRSC08	ABRSC08.269	794074	797404	Cluster_67	cf_putative	transposon Tfo1 transposase
1143	ABRSC08	ABRSC08.270	799246	801492	Cluster_67	cf_putative	geranylgeranyl pyrophosphate synthase
1144	ABRSC08	ABRSC08.271	802580	804482	Cluster_67	cf_putative	cytochrome p450
1145	ABRSC08	ABRSC08.272	805288	807098	Cluster_67	cf_putative	isotrichodermin c-15 hydroxylase
1146	ABRSC08	ABRSC08.273	807552	808475	Cluster_67	cf_putative	peptidase s28
1147	ABRSC08	ABRSC08.274	809061	810756	Cluster_67	cf_putative	serine carboxypeptidase
1148	ABRSC08	ABRSC08.275	810909	811335	Cluster_67	cf_putative	IspA, Geranylgeranyl pyrophosphate synthase
1149	ABRSC08	ABRSC08.276	811942	813147	Cluster_67	cf_putative	taurine catabolism dioxygenase
1150	ABRSC08	ABRSC08.277	813897	814871	Cluster_67	cf_putative	alpha-ketoglutarate-dependent sulfonate dioxygenase
1151	ABRSC08	ABRSC08.278	817749	819036	Cluster_67	cf_putative	hypothetical protein AA0116_g13322
1152	ABRSC08	ABRSC08.279	819925	820539	Cluster_67	cf_putative	basic-leucine zipper transcription factor protein
1153	ABRSC08	ABRSC08.280	828383	830145	Cluster_67	cf_putative	HET domain containing protein
1154	ABRSC08	ABRSC08.281	835412	836961	Cluster_67	cf_putative	predicted protein
1155	ABRSC08	ABRSC08.282	838397	843220	Cluster_67	cf_putative	gag-pre-integrs domain containing protein
1156	ABRSC08	ABRSC08.283	857048	857874	Cluster_67	cf_putative	DJ-1/PfpI family protein
1157	ABRSC08	ABRSC08.284	859674	861525	Cluster_67	cf_putative	MFS general substrate transporter
1158	ABRSC08	ABRSC08.328	976466	977071	Cluster_68	cf_putative	ADP-ribose pyrophosphatase
1159	ABRSC08	ABRSC08.329	977440	979113	Cluster_68	cf_putative	cytochrome P450
1160	ABRSC08	ABRSC08.330	979973	980974	Cluster_68	cf_putative	carbohydrate esterase family 3 protein
1161	ABRSC08	ABRSC08.331	981317	982578	Cluster_68	cf_putative	carbohydrate esterase family 3 protein
1162	ABRSC08	ABRSC08.332	983804	984778	Cluster_68	cf_putative	FabG, Dehydrogenase (short-chain alcohol dehydrogenase)
1163	ABRSC08	ABRSC08.333	985306	985797	Cluster_68	cf_putative	NAD(P)-binding protein
1164	ABRSC08	ABRSC08.334	986883	990193	Cluster_68	cf_putative	HepA, Superfamily II DNARNA helicase, SNF2 family
1165	ABRSC08	ABRSC08.335	990485	992043	Cluster_68	cf_putative	Acetylornithine aminotransferase
1166	ABRSC08	ABRSC08.336	994670	996115	Cluster_68	cf_putative	predicted protein
1167	ABRSC08	ABRSC08.337	996216	997328	Cluster_68	cf_putative	alanine racemase domain protein
1168	ABRSC08	ABRSC08.338	998034	999288	Cluster_68	cf_putative	glycoside hydrolase family 16 protein
1169	ABRSC08	ABRSC08.339	1000168	1000800	Cluster_68	cf_putative	integral membrane protein
1170	ABRSC08	ABRSC08.340	1002263	1003379	Cluster_68	cf_putative	Pre-rRNA-processing protein
1171	ABRSC08	ABRSC08.341	1003675	1004179	Cluster_68	cf_putative	Robl-LC7 domain containing protein
1172	ABRSC08	ABRSC08.522	1452221	1454310	Cluster_69	cf_putative	putative sterigmatocystin biosynthesis monooxygenase
1173	ABRSC08	ABRSC08.523	1455864	1457403	Cluster_69	cf_putative	cell wall integrity and stress response component
1174	ABRSC08	ABRSC08.524	1459004	1460867	Cluster_69	cf_putative	Acetyl-coenzyme A synthetase
1175	ABRSC08	ABRSC08.525	1460960	1461292	Cluster_69	cf_putative	---NA---
1176	ABRSC08	ABRSC08.526	1462076	1464534	Cluster_69	cf_putative	ADAM 8 precursor
1177	ABRSC08	ABRSC08.527	1465117	1466122	Cluster_69	cf_putative	NAD(P)-binding protein
1178	ABRSC08	ABRSC08.528	1466674	1470383	Cluster_69	cf_putative	SpoVK, ATPasesAAA+ class
1179	ABRSC08	ABRSC08.529	1471445	1471978	Cluster_69	cf_putative	MFS general substrate transporter
1180	ABRSC08	ABRSC08.530	1473652	1476941	Cluster_69	cf_putative	WD40 repeat protein
1181	ABRSC08	ABRSC08.531	1478591	1479022	Cluster_69	cf_putative	cytochrome P450
1182	ABRSC08	ABRSC08.532	1483909	1486447	Cluster_69	cf_putative	fungal specific transcription factor domain containing protein
1183	ABRSC08	ABRSC08.533	1489950	1491722	Cluster_69	cf_putative	pth11-like integral membrane protein
1184	ABRSC08	ABRSC08.534	1492947	1493532	Cluster_69	cf_putative	vesicle transport v-snare protein
1185	ABRSC08	ABRSC08.535	1494308	1495955	Cluster_69	cf_putative	amine oxidase
1186	ABRSC08	ABRSC08.536	1496059	1496655	Cluster_69	cf_putative	predicted protein
1187	ABRSC08	ABRSC08.537	1498645	1499865	Cluster_69	cf_putative	DUF1996 domain containing protein
1188	ABRSC08	ABRSC08.538	1501073	1502245	Cluster_69	cf_putative	hypothetical protein CUC08_Gglean005572
1189	ABRSC08	ABRSC08.539	1505573	1507038	Cluster_69	cf_putative	regulator of g protein signaling superfamily protein
1190	ABRSC08	ABRSC08.540	1507372	1507854	Cluster_69	cf_putative	SnoaL-4 domain containing protein
1191	ABRSC08	ABRSC08.541	1509384	1512215	Cluster_69	cf_putative	SnoaL-4 domain containing protein
1192	ABRSC08	ABRSC08.542	1512810	1514426	Cluster_69	cf_putative	PAT1 multi-domain protein
1193	ABRSC08	ABRSC08.543	1515356	1516333	Cluster_69	cf_putative	OTU domain-containing protein 6B
1194	ABRSC08	ABRSC08.544	1516415	1517499	Cluster_69	cf_putative	TPMT domain containing protein
1195	ABRSC08	ABRSC08.545	1518237	1520015	Cluster_69	cf_putative	MFS-1 multi-domain protein
1196	ABRSC08	ABRSC08.546	1520504	1521133	Cluster_69	cf_putative	WW domain containing protein
1197	ABRSC08	ABRSC08.547	1522204	1523045	Cluster_69	cf_putative	PTR2, Dipeptide/tripeptide permease
1198	ABRSC08	ABRSC08.548	1524178	1525290	Cluster_69	cf_putative	Aldo/keto reductase
1199	ABRSC08	ABRSC08.549	1525852	1527378	Cluster_69	cf_putative	amino acid transporter
1200	ABRSC08	ABRSC08.550	1529428	1530544	Cluster_69	cf_putative	carbohydrate esterase family 5 protein
1201	ABRSC08	ABRSC08.551	1531027	1540886	Cluster_69	cf_putative	DUF3638 multi-domain protein
1202	ABRSC08	ABRSC08.552	1542311	1544162	Cluster_69	cf_putative	MFS general substrate transporter
1203	ABRSC08	ABRSC08.553	1544214	1545425	Cluster_69	cf_putative	CypX, Cytochrome P450
1204	ABRSC08	ABRSC08.554	1546175	1548417	Cluster_69	cf_putative	HET-domain-containing protein
1205	ABRSC08	ABRSC08.555	1549360	1550790	Cluster_69	cf_putative	PutA, NAD-dependent aldehyde dehydrogenase
1206	ABRSC08	ABRSC08.556	1551015	1554085	Cluster_69	cf_putative	glycosyl transferase family 2 protein
1207	ABRSC08	ABRSC08.558	1556885	1558885	Cluster_70	cf_putative	Translation factor
1208	ABRSC08	ABRSC08.559	1559980	1562722	Cluster_70	cf_putative	AraJ, Arabinose efflux permease
1209	ABRSC08	ABRSC08.560	1566664	1568422	Cluster_70	cf_putative	polysaccharide lyase family 4 protein
1210	ABRSC08	ABRSC08.561	1572640	1574279	Cluster_70	cf_putative	Atrophin-1 multi-domain protein
1211	ABRSC08	ABRSC08.562	1576290	1577204	Cluster_70	cf_putative	Polyamine transporter 4
1212	ABRSC08	ABRSC08.563	1577808	1579475	Cluster_70	cf_putative	AraJ, Arabinose efflux permease
1213	ABRSC08	ABRSC08.564	1583109	1584558	Cluster_70	cf_putative	MscS-porin domain containing protein
1214	ABRSC08	ABRSC08.565	1585704	1587268	Cluster_70	cf_putative	predicted protein
1215	ABRSC08	ABRSC08.566	1588949	1589701	Cluster_70	cf_putative	sorbose reductase SOU1
1216	ABRSC08	ABRSC08.567	1589914	1592140	Cluster_70	cf_putative	putative transporter
1217	ABRSC08	ABRSC08.568	1594806	1596451	Cluster_70	cf_putative	integral membrane protein
1218	ABRSC08	ABRSC08.569	1597195	1597866	Cluster_70	cf_putative	Acetyltransf-1 domain containing protein
1219	ABRSC08	ABRSC08.570	1598159	1598869	Cluster_70	cf_putative	Crp, cAMP-binding protein
1220	ABRSC08	ABRSC08.571	1599540	1600357	Cluster_70	cf_putative	hypothetical protein AALT_g3565
1221	ABRSC08	ABRSC08.572	1602912	1603787	Cluster_70	cf_putative	hypothetical protein AG0111_g6898
1222	ABRSC08	ABRSC08.573	1604168	1605394	Cluster_70	cf_putative	glycoside hydrolase family 16 protein
1223	ABRSC08	ABRSC08.574	1606204	1606578	Cluster_70	cf_putative	predicted protein
1224	ABRSC08	ABRSC08.575	1606971	1608024	Cluster_70	cf_putative	DUF3328 domain containing protein
1225	ABRSC08	ABRSC08.576	1608522	1609292	Cluster_70	cf_putative	PAT1 domain containing protein
1226	ABRSC08	ABRSC08.577	1610581	1612476	Cluster_70	cf_putative	acetylcholinesterase precursor
1227	ABRSC08	ABRSC08.578	1615368	1623821	Cluster_70	cf_putative	Trichoplein multi-domain protein
1228	ABRSC08	ABRSC08.579	1626258	1627466	Cluster_70	cf_putative	Eukaryotic translation initiation factor 4E
1229	ABRSC08	ABRSC08.580	1629035	1632132	Cluster_70	cf_putative	c2 domain-containing protein
1230	ABRSC08	ABRSC08.581	1633021	1634763	Cluster_70	cf_putative	PAT1 multi-domain protein
1231	ABRSC08	ABRSC08.582	1636447	1638042	Cluster_70	cf_putative	Methionine aminopeptidase 2-2
1232	ABRSC08	ABRSC08.583	1640243	1641154	Cluster_70	cf_putative	methyltransferase protein
1233	ABRSC08	ABRSC08.584	1642315	1643447	Cluster_70	cf_putative	short chain dehydrogenase/reductase
1234	ABRSC08	ABRSC08.585	1644478	1644882	Cluster_70	cf_putative	---NA---
1235	ABRSC08	ABRSC08.586	1645318	1649377	Cluster_70	cf_putative	ethylene receptor
1236	ABRSC08	ABRSC08.587	1653252	1653560	Cluster_70	cf_putative	---NA---
1237	ABRSC08	ABRSC08.588	1657648	1661048	Cluster_70	cf_putative	Fungal-trans domain containing protein
1238	ABRSC08	ABRSC08.589	1662841	1664507	Cluster_70	cf_putative	Beta-apo-4'-carotenal oxygenase
1239	ABRSC08	ABRSC08.590	1664900	1666169	Cluster_70	cf_putative	galactosyl transferase
1240	ABRSC08	ABRSC08.591	1667103	1668178	Cluster_70	cf_putative	malate dehydrogenase
1241	ABRSC08	ABRSC08.592	1669297	1670263	Cluster_70	cf_putative	zf-parp-type zinc finger protein
1242	ABRSC08	ABRSC08.593	1670848	1671780	Cluster_70	cf_putative	NAD(P)-binding protein
1243	ABRSC08	ABRSC08.594	1672742	1674022	Cluster_70	cf_putative	hypothetical protein AA0120_g11789
1244	ABRSC08	ABRSC08.595	1676168	1676911	Cluster_70	cf_putative	predicted protein
1245	ABRSC08	ABRSC08.596	1678663	1679666	Cluster_70	cf_putative	putative acetylxylan esterase A
1246	ABRSC08	ABRSC08.597	1680394	1681094	Cluster_70	cf_putative	Adaptor protein complex sigma subunit
1247	ABRSC08	ABRSC08.598	1681297	1681964	Cluster_70	cf_putative	arabinogalactan endo-1,4-beta-galactosidase
1248	ABRSC08	ABRSC08.599	1682300	1682607	Cluster_70	cf_putative	diphthamide biosynthesis protein 3
1249	ABRSC08	ABRSC08.600	1682886	1685177	Cluster_70	cf_putative	exocyst complex component Sec6
1250	ABRSC08	ABRSC08.601	1686356	1686792	Cluster_70	cf_putative	predicted protein
1251	ABRSC08	ABRSC08.602	1687091	1687879	Cluster_70	cf_putative	hypothetical protein AA0111_g3704
1252	ABRSC08	ABRSC08.603	1688416	1689087	Cluster_70	cf_putative	---NA---
1253	ABRSC08	ABRSC08.604	1689403	1690068	Cluster_70	cf_putative	---NA---
1254	ABRSC08	ABRSC08.605	1690131	1690449	Cluster_70	cf_putative	hypothetical protein AA0116_g9859
1255	ABRSC08	ABRSC08.606	1690826	1692137	Cluster_70	cf_putative	Utp12 multi-domain protein
1256	ABRSC08	ABRSC08.607	1693367	1696104	Cluster_70	cf_putative	Bromodomain-containing protein
1257	ABRSC08	ABRSC08.608	1697406	1698942	Cluster_70	cf_putative	RuvB-like helicase 1
1258	ABRSC08	ABRSC08.609	1699333	1699860	Cluster_70	cf_putative	DUF1674-domain-containing protein
1259	ABRSC08	ABRSC08.610	1701712	1703562	Cluster_70	cf_putative	PnbA, Carboxylesterase type B
1260	ABRSC08	ABRSC08.611	1704646	1705506	Cluster_70	cf_putative	predicted protein
1261	ABRSC08	ABRSC08.612	1707829	1712023	Cluster_70	cf_putative	kinase-like protein
1262	ABRSC08	ABRSC08.613	1712497	1713286	Cluster_70	cf_putative	---NA---
1263	ABRSC08	ABRSC08.614	1713467	1715776	Cluster_70	cf_putative	neutral ceramidase precursor
1264	ABRSC08	ABRSC08.615	1716185	1716940	Cluster_70	cf_putative	bcas2 family protein
1265	ABRSC08	ABRSC08.616	1717303	1720009	Cluster_70	cf_putative	putative membrane protein
1266	ABRSC08	ABRSC08.617	1722970	1723461	Cluster_70	cf_putative	defective in cullin neddylation protein 1
1267	ABRSC08	ABRSC08.618	1723986	1725748	Cluster_70	cf_putative	aspartic-type endopeptidase
1268	ABRSC08	ABRSC08.619	1726359	1727430	Cluster_70	cf_putative	DUF3431 domain containing protein
1269	ABRSC08	ABRSC08.620	1728367	1728638	Cluster_70	cf_putative	hypothetical protein CC77DRAFT_1091112
1270	ABRSC08	ABRSC08.621	1728899	1729730	Cluster_70	cf_putative	acid protease
1271	ABRSC08	ABRSC08.622	1731391	1732383	Cluster_70	cf_putative	glycoside hydrolase family 61 protein
1272	ABRSC08	ABRSC08.623	1734236	1737316	Cluster_70	cf_putative	ca2+modulated nonselective cation channel polycystin
1273	ABRSC08	ABRSC08.624	1738839	1741033	Cluster_70	cf_putative	acid protease
1274	ABRSC08	ABRSC08.625	1741928	1743599	Cluster_70	cf_putative	Mitogen-activated protein kinase
1275	ABRSC08	ABRSC08.626	1743968	1745834	Cluster_70	cf_putative	ATP-dependent RNA helicase
1276	ABRSC08	ABRSC08.627	1748413	1753209	Cluster_70	cf_putative	enoyl-CoA hydratase/isomerase family protein
1277	ABRSC08	ABRSC08.628	1754076	1754508	Cluster_70	cf_putative	Kynurenine formamidase
1278	ABRSC08	ABRSC08.629	1756467	1757098	Cluster_70	cf_putative	hypothetical protein SETTUDRAFT_47074
1279	ABRSC08	ABRSC08.630	1757274	1757499	Cluster_70	cf_putative	---NA---
1280	ABRSC08	ABRSC08.631	1758104	1759381	Cluster_70	cf_putative	actin-like ATPase domain-containing protein
1281	ABRSC08	ABRSC08.652	1835759	1839027	Cluster_71	other	acetyl-CoA synthetase-like protein
1282	ABRSC08	ABRSC08.653	1840008	1842788	Cluster_71	other	Spindle pole body component
1283	ABRSC08	ABRSC08.654	1843263	1844890	Cluster_71	other	Metallocarboxypeptidase A
1284	ABRSC08	ABRSC08.655	1845365	1846278	Cluster_71	other	APA2, ATP adenylyltransferase (5',5'-P-1,P-4-tetraphosphate phosphorylase II)
1285	ABRSC08	ABRSC08.656	1846674	1847240	Cluster_71	other	ap4a phosphorylase 2
1286	ABRSC08	ABRSC08.657	1847967	1850618	Cluster_71	other	PAT1 multi-domain protein
1287	ABRSC08	ABRSC08.658	1850993	1852458	Cluster_71	other	BTB domain containing protein
1288	ABRSC08	ABRSC08.659	1854499	1854837	Cluster_71	other	---NA---
1289	ABRSC08	ABRSC08.696	1956897	1958109	Cluster_72	cf_putative	NAD(P)-binding protein
1290	ABRSC08	ABRSC08.697	1959011	1960347	Cluster_72	cf_putative	GroES-like protein
1291	ABRSC08	ABRSC08.698	1960861	1961344	Cluster_72	cf_putative	NAD(P)-binding protein
1292	ABRSC08	ABRSC08.699	1962289	1963048	Cluster_72	cf_putative	Aldo/keto reductase
1293	ABRSC08	ABRSC08.700	1964101	1965081	Cluster_72	cf_putative	inositol oxygenase 1
1294	ABRSC08	ABRSC08.701	1965975	1966896	Cluster_72	cf_putative	cfem domain protein
1295	ABRSC08	ABRSC08.702	1967809	1970039	Cluster_72	cf_putative	Anthranilate synthase component 1
1296	ABRSC08	ABRSC08.703	1970424	1971632	Cluster_72	cf_putative	predicted protein
1297	ABRSC08	ABRSC08.745	2101918	2103610	Cluster_73	cf_putative	hypothetical protein AA0117_g10322
1298	ABRSC08	ABRSC08.746	2104076	2105273	Cluster_73	cf_putative	short chain dehydrogenase/reductase
1299	ABRSC08	ABRSC08.747	2105664	2106702	Cluster_73	cf_putative	ser/Thr protein phosphatase family protein
1300	ABRSC08	ABRSC08.748	2108207	2109100	Cluster_73	cf_putative	HLH domain containing protein
1301	ABRSC08	ABRSC08.749	2114930	2116415	Cluster_73	cf_putative	Zn-clus domain containing protein
1302	ABRSC08	ABRSC08.750	2122521	2124586	Cluster_73	cf_putative	actin-like ATPase domain-containing protein
1303	ABRSC08	ABRSC08.751	2125045	2126650	Cluster_73	cf_putative	short chain dehydrogenase reductase
1304	ABRSC08	ABRSC08.752	2126697	2127389	Cluster_73	cf_putative	HET-domain-containing protein
1305	ABRSC08	ABRSC08.753	2127986	2128660	Cluster_73	cf_putative	heterokaryon incompatibility protein
1306	ABRSC08	ABRSC08.754	2130115	2130902	Cluster_73	cf_putative	carbohydrate esterase family 5 protein
1307	ABRSC08	ABRSC08.755	2131098	2131400	Cluster_73	cf_putative	---NA---
1308	ABRSC08	ABRSC08.756	2131951	2133357	Cluster_73	cf_putative	sarcosine oxidase
1309	ABRSC08	ABRSC08.757	2135473	2135889	Cluster_73	cf_putative	hypothetical protein DDE82_004547
1310	ABRSC08	ABRSC08.758	2137689	2140055	Cluster_73	cf_putative	glycoside hydrolase family 3 protein
1311	ABRSC08	ABRSC08.759	2141128	2142520	Cluster_73	cf_putative	Herpes-BLLF1 multi-domain protein
1312	ABRSC08	ABRSC08.760	2143510	2144567	Cluster_73	cf_putative	phosphoglycerate mutase family protein
1313	ABRSC08	ABRSC08.761	2145004	2145315	Cluster_73	cf_putative	---NA---
1314	ABRSC08	ABRSC08.762	2145646	2148223	Cluster_73	cf_putative	C6 zinc finger domain protein
1315	ABRSC08	ABRSC08.763	2148754	2150017	Cluster_73	cf_putative	Alpha-ketoglutarate-dependent sulfonate dioxygenase
1316	ABRSC08	ABRSC08.764	2150951	2152701	Cluster_73	cf_putative	putative transporter
1317	ABRSC08	ABRSC08.765	2155329	2157239	Cluster_73	cf_putative	carboxylesterase family protein
1318	ABRSC08	ABRSC08.766	2157697	2160003	Cluster_73	cf_putative	HbrB-like protein
1319	ABRSC08	ABRSC08.767	2160739	2160993	Cluster_73	cf_putative	ekc keops complex subunit gon7 protein
1320	ABRSC08	ABRSC08.768	2161244	2163576	Cluster_73	cf_putative	vacuolar morphogenesis protein AvaB
1321	ABRSC08	ABRSC08.769	2166182	2168485	Cluster_73	cf_putative	Plasma membrane fusion protein
1322	ABRSC08	ABRSC08.770	2171957	2172994	Cluster_73	cf_putative	lon protease
1323	ABRSC08	ABRSC08.771	2174621	2175378	Cluster_73	cf_putative	acyl-CoA N-acyltransferase
1324	ABRSC08	ABRSC08.772	2179357	2180112	Cluster_73	cf_putative	carbohydrate esterase family 5 protein
1325	ABRSC08	ABRSC08.773	2187209	2194533	Cluster_73	cf_putative	E3 ubiquitin-protein ligase
1326	ABRSC08	ABRSC08.774	2196133	2197170	Cluster_73	cf_putative	hypothetical protein CC77DRAFT_1054031
1327	ABRSC08	ABRSC08.775	2198714	2199559	Cluster_73	cf_putative	predicted protein
1328	ABRSC08	ABRSC08.776	2200899	2201813	Cluster_73	cf_putative	SET domain-containing protein 5
1329	ABRSC08	ABRSC08.777	2202449	2204381	Cluster_73	cf_putative	intramembrane protease 2
1330	ABRSC08	ABRSC08.778	2205579	2206820	Cluster_73	cf_putative	predicted protein
1331	ABRSC08	ABRSC08.779	2208856	2209532	Cluster_73	cf_putative	---NA---
1332	ABRSC08	ABRSC08.780	2210324	2211292	Cluster_73	cf_putative	predicted protein
1333	ABRSC08	ABRSC08.781	2214343	2214666	Cluster_73	cf_putative	---NA---
1334	ABRSC08	ABRSC08.782	2215172	2215969	Cluster_73	cf_putative	DUF3328 domain containing protein
1335	ABRSC08	ABRSC08.783	2216547	2217392	Cluster_73	cf_putative	GNAT family acetyltransferase
1336	ABRSC08	ABRSC08.784	2217460	2218838	Cluster_73	cf_putative	zn2 cys6 dna-binding protein
1337	ABRSC08	ABRSC08.785	2220448	2221131	Cluster_73	cf_putative	Major facilitator superfamily transporter
1338	ABRSC08	ABRSC08.786	2221676	2223329	Cluster_73	cf_putative	sucrose transporter
1339	ABRSC08	ABRSC08.787	2223929	2225426	Cluster_73	cf_putative	exported protein-like protein
1340	ABRSC08	ABRSC08.788	2226442	2227268	Cluster_73	cf_putative	NAD(P)-binding protein
1341	ABRSC08	ABRSC08.789	2227745	2228989	Cluster_73	cf_putative	flavoprotein monooxygenase
1342	ABRSC08	ABRSC08.790	2229680	2230883	Cluster_73	cf_putative	P-loop containing nucleoside triphosphate hydrolase
1343	ABRSC08	ABRSC08.791	2231682	2232557	Cluster_73	cf_putative	DUF4050 domain containing protein
1344	ABRSC08	ABRSC08.792	2234418	2235566	Cluster_73	cf_putative	HflC, Membrane protease subunit, stomatinprohibitin
1345	ABRSC08	ABRSC08.793	2238826	2240183	Cluster_73	cf_putative	HLH, helix-loop-helix DNA-binding protein
1346	ABRSC08	ABRSC08.794	2241348	2242914	Cluster_73	cf_putative	glycoside hydrolase family 5 protein
1347	ABRSC08	ABRSC08.795	2243583	2244211	Cluster_73	cf_putative	Cnl2-NKP2 domain containing protein
1348	ABRSC08	ABRSC08.796	2244596	2245891	Cluster_73	cf_putative	Chromatin modification-related protein
1349	ABRSC08	ABRSC08.797	2246121	2246864	Cluster_73	cf_putative	Udk, Uridine kinase
1350	ABRSC08	ABRSC08.798	2247213	2249477	Cluster_73	cf_putative	DUF1741 domain containing protein
1351	ABRSC08	ABRSC08.799	2250052	2252494	Cluster_73	cf_putative	replication factor c subunit 1
1352	ABRSC08	ABRSC08.800	2253472	2253960	Cluster_73	cf_putative	hypothetical protein AA0118_g9060
1353	ABRSC08	ABRSC08.801	2257226	2258921	Cluster_73	cf_putative	predicted protein
1354	ABRSC08	ABRSC08.802	2260179	2261935	Cluster_73	cf_putative	Sphingosine-1-phosphate lyase
1355	ABRSC08	ABRSC08.803	2262075	2262873	Cluster_73	cf_putative	50S ribosomal protein L16
1356	ABRSC08	ABRSC08.804	2263164	2266591	Cluster_73	cf_putative	Replication factor C subunit 1
1357	ABRSC08	ABRSC08.805	2268217	2269177	Cluster_73	cf_putative	retinol dehydrogenase 14
1358	ABRSC08	ABRSC08.806	2271197	2272777	Cluster_73	cf_putative	MFS transporter
1359	ABRSC08	ABRSC08.807	2276492	2277187	Cluster_73	cf_putative	Major facilitator superfamily transporter
1360	ABRSC08	ABRSC08.808	2278419	2279334	Cluster_73	cf_putative	Cyclochlorotine biosynthesis protein O
1361	ABRSC08	ABRSC08.809	2280568	2282052	Cluster_73	cf_putative	RTA1 domain containing protein
1362	ABRSC08	ABRSC08.810	2282572	2283578	Cluster_73	cf_putative	26S proteasome subunit P45
1363	ABRSC08	ABRSC08.811	2285680	2287938	Cluster_73	cf_putative	MFS general substrate transporter
1364	ABRSC08	ABRSC08.812	2288023	2288907	Cluster_73	cf_putative	WLM domain containing protein
1365	ABRSC08	ABRSC08.813	2289639	2295093	Cluster_73	cf_putative	Arp, Ankyrin repeat protein
1366	ABRSC09	ABRSC09.266	827025	828811	Cluster_74	cf_putative	dihydrolipoyl dehydrogenase
1367	ABRSC09	ABRSC09.267	829101	830610	Cluster_74	cf_putative	DNA replication regulator
1368	ABRSC09	ABRSC09.268	831037	832159	Cluster_74	cf_putative	SAC3-GANP multi-domain protein
1369	ABRSC09	ABRSC09.269	832758	834121	Cluster_74	cf_putative	AdhP, Zn-dependent alcohol dehydrogenase
1370	ABRSC09	ABRSC09.270	834798	835058	Cluster_74	cf_putative	glycoside hydrolase family 15 protein
1371	ABRSC09	ABRSC09.271	835616	837950	Cluster_74	cf_putative	glycoside hydrolase family 15 protein
1372	ABRSC09	ABRSC09.272	839533	840713	Cluster_74	cf_putative	putative short-chain dehydrogenase TIC 32, chloroplastic
1373	ABRSC09	ABRSC09.273	842053	843295	Cluster_74	cf_putative	ankyrin repeat-containing protein
1374	ABRSC09	ABRSC09.274	844377	846794	Cluster_74	cf_putative	MFS general substrate transporter
1375	ABRSC09	ABRSC09.275	848124	848950	Cluster_74	cf_putative	hypothetical protein AG0111_g9944
1376	ABRSC09	ABRSC09.276	849254	852591	Cluster_74	cf_putative	px domain-containing protein
1377	ABRSC09	ABRSC09.439	1300462	1301723	Cluster_75	cf_putative	FabG, Dehydrogenase (short-chain alcohol dehydrogenase)
1378	ABRSC09	ABRSC09.440	1302179	1305630	Cluster_75	cf_putative	putative GTPase-activating protein
1379	ABRSC09	ABRSC09.441	1306253	1308339	Cluster_75	cf_putative	putative GTPase-activating protein
1380	ABRSC09	ABRSC09.442	1308875	1309735	Cluster_75	cf_putative	ABC transporter substrate-binding
1381	ABRSC09	ABRSC09.443	1310225	1312616	Cluster_75	cf_putative	phosphorus acquisition-controlling protein
1382	ABRSC09	ABRSC09.444	1313444	1314526	Cluster_75	cf_putative	hypothetical protein AALT_g10934
1383	ABRSC09	ABRSC09.445	1315604	1317622	Cluster_75	cf_putative	ARE1, Acyl-CoA cholesterol acyltransferase
1384	ABRSC09	ABRSC09.446	1317722	1318711	Cluster_75	cf_putative	3-hydroxyacyl-CoA dehydrogenase
1385	ABRSC09	ABRSC09.447	1319207	1320938	Cluster_75	cf_putative	acetyl-CoA synthetase-like protein
1386	ABRSC09	ABRSC09.448	1321534	1322958	Cluster_75	cf_putative	ribosome biogenesis protein Sqt1
1387	ABRSC09	ABRSC09.449	1325355	1326351	Cluster_75	cf_putative	bzip transcription factor
1388	ABRSC09	ABRSC09.450	1328513	1332207	Cluster_75	cf_putative	Chromosome segregation protein
1389	ABRSC09	ABRSC09.489	1430853	1431533	Cluster_76	nrps	hypothetical protein AG0111_g9555
1390	ABRSC09	ABRSC09.490	1431810	1432485	Cluster_76	nrps	Filament-head multi-domain protein
1391	ABRSC09	ABRSC09.491	1434524	1435357	Cluster_76	nrps	lipid particle protein
1392	ABRSC09	ABRSC09.492	1436698	1437861	Cluster_76	nrps	hypothetical protein AA0119_g858
1393	ABRSC09	ABRSC09.493	1438962	1439558	Cluster_76	nrps	hypothetical protein CC77DRAFT_364840
1394	ABRSC09	ABRSC09.494	1440014	1440563	Cluster_76	nrps	cytochrome P450
1395	ABRSC09	ABRSC09.495	1441147	1442826	Cluster_76	nrps	predicted protein
1396	ABRSC09	ABRSC09.496	1443333	1444864	Cluster_76	nrps	F-box-like multi-domain protein
1397	ABRSC09	ABRSC09.497	1445602	1446168	Cluster_76	nrps	BYS1 domain protein
1398	ABRSC09	ABRSC09.498	1448444	1449679	Cluster_76	nrps	TehA, Tellurite resistance protein permease
1399	ABRSC09	ABRSC09.499	1450507	1472556	Cluster_76	nrps	Nonribosomal peptide synthetase dtxS1
1400	ABRSC09	ABRSC09.500	1476618	1481541	Cluster_76	nrps	Bile pigment transporter 1
1401	ABRSC09	ABRSC09.501	1481794	1482921	Cluster_76	nrps	predicted protein
1402	ABRSC09	ABRSC09.502	1483612	1485256	Cluster_76	nrps	MFS general substrate transporter
1403	ABRSC09	ABRSC09.503	1485675	1489505	Cluster_76	nrps	mfs transporter
1404	ABRSC09	ABRSC09.504	1489906	1492193	Cluster_76	nrps	Ubiquitin-like modifier-activating enzyme
1405	ABRSC09	ABRSC09.642	1956094	1957242	Cluster_77	cf_putative	predicted protein
1406	ABRSC09	ABRSC09.643	1959440	1960553	Cluster_77	cf_putative	glycoside hydrolase family 16 protein
1407	ABRSC09	ABRSC09.644	1961014	1962309	Cluster_77	cf_putative	UDP-glucose 4-epimerase
1408	ABRSC09	ABRSC09.645	1963963	1965801	Cluster_77	cf_putative	glycosyltransferase family 2 protein
1409	ABRSC09	ABRSC09.646	1966786	1968619	Cluster_77	cf_putative	PnbA, Carboxylesterase type B
1410	ABRSC09	ABRSC09.648	1971971	1973083	Cluster_77	other	predicted protein
1411	ABRSC09	ABRSC09.649	1974928	1977318	Cluster_77	other	mitochondrial carrier
1412	ABRSC09	ABRSC09.650	1978316	1979366	Cluster_77	other	mitochondrial carrier
1413	ABRSC09	ABRSC09.651	1980850	1984364	Cluster_77	other	DNA-binding protein REB1
1414	ABRSC09	ABRSC09.652	1987813	1990385	Cluster_77	other	Kelch repeat-containing protein
1415	ABRSC09	ABRSC09.653	1990946	1994152	Cluster_77	other	acetyl-CoA synthetase-like protein
1416	ABRSC09	ABRSC09.654	1994732	1996435	Cluster_77	other	mfs transporter
1417	ABRSC09	ABRSC09.655	1998199	1998573	Cluster_77	other	---NA---
1418	ABRSC09	ABRSC09.656	2000856	2003720	Cluster_77	other	predicted protein
1419	ABRSC09	ABRSC09.657	2004405	2006855	Cluster_77	other	complex i intermediate-associated protein mitochondrial precursor
1420	ABRSC09	ABRSC09.658	2007081	2007974	Cluster_77	other	ribosomal protein S18
1421	ABRSC09	ABRSC09.659	2008154	2009691	Cluster_77	other	glycoside hydrolase family 5 protein
1422	ABRSC09	ABRSC09.660	2010215	2010724	Cluster_77	other	CaiC, Acyl-CoA synthetase (AMP-forming)AMP-acid ligase II
1423	ABRSC09	ABRSC09.661	2011123	2013664	Cluster_77	other	Homeobox-KN multi-domain protein
1424	ABRSC10	ABRSC10.124	411338	413285	Cluster_78	cf_putative	phenol 2-monooxygenase
1425	ABRSC10	ABRSC10.125	414007	415625	Cluster_78	cf_putative	UDP-Glycosyltransferase/glycogen phosphorylase
1426	ABRSC10	ABRSC10.126	417044	417745	Cluster_78	cf_putative	G-patch domain protein
1427	ABRSC10	ABRSC10.127	417994	419254	Cluster_78	cf_putative	oxidoreductase-like protein
1428	ABRSC10	ABRSC10.128	420506	422102	Cluster_78	cf_putative	tRNA (guanine(10)-N2)-methyltransferase
1429	ABRSC10	ABRSC10.129	422398	422850	Cluster_78	cf_putative	tetratricopeptide repeat protein 1
1430	ABRSC10	ABRSC10.130	424199	426013	Cluster_78	cf_putative	protein containing SET domain protein
1431	ABRSC10	ABRSC10.131	427014	427901	Cluster_78	cf_putative	nucleolar protein nop52 variant
1432	ABRSC10	ABRSC10.132	428108	428661	Cluster_78	cf_putative	hypothetical protein CC77DRAFT_1019312
1433	ABRSC10	ABRSC10.133	429508	431968	Cluster_78	cf_putative	GAL4 domain containing protein
1434	ABRSC10	ABRSC10.134	432344	433080	Cluster_78	cf_putative	Snf7 domain containing protein
1435	ABRSC10	ABRSC10.351	1036125	1038160	Cluster_79	other	predicted protein
1436	ABRSC10	ABRSC10.352	1039459	1040667	Cluster_79	other	HET-domain-containing protein
1437	ABRSC10	ABRSC10.353	1041128	1043163	Cluster_79	other	Fatty acid transporter protein
1438	ABRSC10	ABRSC10.354	1043538	1044482	Cluster_79	other	Kin17-mid multi-domain protein
1439	ABRSC10	ABRSC10.355	1044842	1045795	Cluster_79	other	predicted protein
1440	ABRSC10	ABRSC10.356	1046474	1048156	Cluster_79	other	CypX, Cytochrome P450
1441	ABRSC10	ABRSC10.357	1049239	1050461	Cluster_79	other	integral membrane protein
1442	ABRSC10	ABRSC10.358	1050921	1051853	Cluster_79	other	pre-mrna-splicing factor cwc25
1443	ABRSC10	ABRSC10.359	1052339	1053034	Cluster_79	other	Pre-rRNA-processing protein
1444	ABRSC10	ABRSC10.360	1053555	1054511	Cluster_79	other	pre-mRNA-splicing factor syf2
1445	ABRSC10	ABRSC10.361	1055183	1056668	Cluster_79	other	putative endo-exoxylanase
1446	ABRSC10	ABRSC10.362	1056754	1060602	Cluster_79	other	Linear gramicidin synthase subunit D
1447	ABRSC10	ABRSC10.363	1061699	1064840	Cluster_79	other	CysJ, Sulfite reductase, alpha subunit (flavoprotein)
1448	ABRSC10	ABRSC10.364	1065733	1066044	Cluster_79	other	beta-lactamase/transpeptidase-like protein
1449	ABRSC10	ABRSC10.365	1067696	1068986	Cluster_79	other	cation-transporting ATPase 4 protein
1450	ABRSC10	ABRSC10.366	1071927	1075790	Cluster_79	other	Protein kinase
1451	ABRSC10	ABRSC10.367	1076210	1078363	Cluster_79	other	Pre-mRNA-splicing factor
1452	ABRSC10	ABRSC10.368	1078639	1079964	Cluster_79	other	GPN-loop GTPase 1
1453	ABRSC10	ABRSC10.460	1386174	1387112	Cluster_80	cf_putative	short-chain dehydrogenase reductase sdr
1454	ABRSC10	ABRSC10.461	1387363	1388073	Cluster_80	cf_putative	hypothetical protein CC77DRAFT_1018930
1455	ABRSC10	ABRSC10.462	1388449	1389618	Cluster_80	cf_putative	NAD(P)-binding protein
1456	ABRSC10	ABRSC10.463	1390624	1391945	Cluster_80	cf_putative	taurine catabolism dioxygenase
1457	ABRSC10	ABRSC10.464	1392800	1393886	Cluster_80	cf_putative	NAD(P)-binding protein
1458	ABRSC10	ABRSC10.465	1396132	1397586	Cluster_80	cf_putative	o-methyltransferase b protein
1459	ABRSC10	ABRSC10.466	1398083	1399393	Cluster_80	cf_putative	o-methyltransferase b protein
1460	ABRSC10	ABRSC10.467	1400167	1401457	Cluster_80	cf_putative	alpha-ketoglutarate dependent dioxygenase
1461	ABRSC10	ABRSC10.468	1402416	1403432	Cluster_80	cf_putative	prenyltransferase family
1462	ABRSC10	ABRSC10.469	1404386	1406278	Cluster_80	cf_putative	FAD-binding monooxygenase
1463	ABRSC10	ABRSC10.470	1408819	1410001	Cluster_80	cf_putative	---NA---
1464	ABRSC10	ABRSC10.471	1414157	1415566	Cluster_80	cf_putative	Molybdenum cofactor sulfurase
1465	ABRSC10	ABRSC10.472	1424166	1425296	Cluster_80	cf_putative	HET-like protein
1466	ABRSC10	ABRSC10.473	1425405	1425854	Cluster_80	cf_putative	---NA---
1467	ABRSC10	ABRSC10.474	1429732	1430351	Cluster_80	cf_putative	hypothetical protein CUC08_Gglean010653
1468	ABRSC10	ABRSC10.475	1434529	1435111	Cluster_80	cf_putative	hypothetical protein AA0117_g82
1469	ABRSC10	ABRSC10.476	1436661	1436957	Cluster_80	cf_putative	hypothetical protein AG0111_g4163
1470	ABRSC10	ABRSC10.477	1483321	1485372	Cluster_80	cf_putative	metallo-beta-lactamase superfamily protein
1471	ABRSC10	ABRSC10.478	1489778	1490650	Cluster_80	cf_putative	hypothetical protein AA0114_g12417
1472	ABRSC10	ABRSC10.479	1491555	1494906	Cluster_80	cf_putative	Bifunctional cytochrome P450/NADPH--P450 reductase
1473	ABRSC11	ABRSC11.8	46691	50773	Cluster_81	cf_putative	Retrovirus-related Pol polyprotein from transposon TNT 1-94
1474	ABRSC11	ABRSC11.9	50989	51384	Cluster_81	cf_putative	bZIP-2 domain containing protein
1475	ABRSC11	ABRSC11.10	53573	53980	Cluster_81	cf_putative	CenpB-DNA-bind-domain-containing protein
1476	ABRSC11	ABRSC11.11	57465	58537	Cluster_81	cf_putative	HTH-Tnp-Tc5 multi-domain protein
1477	ABRSC11	ABRSC11.12	60948	62105	Cluster_81	cf_putative	c2h2 transcription factor
1478	ABRSC11	ABRSC11.13	64902	66562	Cluster_81	cf_putative	Heavy metal tolerance protein
1479	ABRSC11	ABRSC11.14	76337	77872	Cluster_81	cf_putative	Fungal-trans domain containing protein
1480	ABRSC11	ABRSC11.15	79048	79322	Cluster_81	cf_putative	YTH1, Cleavage and polyadenylation specificity factor
1481	ABRSC11	ABRSC11.16	80796	81768	Cluster_81	cf_putative	cytochrome P450
1482	ABRSC11	ABRSC11.17	83134	83850	Cluster_81	cf_putative	HMG box protein
1483	ABRSC11	ABRSC11.18	87337	88149	Cluster_81	cf_putative	metal ion binding protein
1484	ABRSC11	ABRSC11.19	89251	89807	Cluster_81	cf_putative	metal ion binding protein
1485	ABRSC11	ABRSC11.20	92474	94392	Cluster_81	cf_putative	MFS multidrug transporter
1486	ABRSC11	ABRSC11.21	95155	96043	Cluster_81	cf_putative	hypothetical protein AA0121_g13552
1487	ABRSC11	ABRSC11.22	99561	101093	Cluster_81	cf_putative	hypothetical protein AA0116_g11669
1488	ABRSC11	ABRSC11.23	102845	104498	Cluster_81	cf_putative	HET domain containing protein
1489	ABRSC11	ABRSC11.24	108675	109379	Cluster_81	cf_putative	hypothetical protein AG0111_g11725
1490	ABRSC11	ABRSC11.25	113387	113923	Cluster_81	cf_putative	Bot1p domain containing protein
1491	ABRSC11	ABRSC11.26	127991	129384	Cluster_81	cf_putative	SET domain-containing protein
1492	ABRSC11	ABRSC11.27	135014	136852	Cluster_81	cf_putative	HepA, Superfamily II DNA/RNA helicase, SNF2 family
1493	ABRSC11	ABRSC11.28	136931	137822	Cluster_81	cf_putative	ubiquinol-cytochrome-c reductase
1494	ABRSC11	ABRSC11.29	158150	160576	Cluster_81	cf_putative	hypothetical protein AA0116_g13488
1495	ABRSC11	ABRSC11.30	195009	196674	Cluster_81	cf_putative	Retrovirus polyprotein
1496	ABRSC11	ABRSC11.31	203036	203933	Cluster_81	cf_putative	DHS-like NAD/FAD-binding domain-containing protein
1497	ABRSC11	ABRSC11.32	204154	204998	Cluster_81	cf_putative	Protein kinase-like (PK-like)
1498	ABRSC11	ABRSC11.33	205780	206346	Cluster_81	cf_putative	hypothetical protein AOQ84DRAFT_59373
1499	ABRSC11	ABRSC11.34	207665	208600	Cluster_81	cf_putative	serine threonine kinase
1500	ABRSC11	ABRSC11.35	208603	208914	Cluster_81	cf_putative	---NA---
1501	ABRSC11	ABRSC11.36	211045	211553	Cluster_81	cf_putative	WbbJ, Acetyltransferase (isoleucine patch superfamily)
1502	ABRSC11	ABRSC11.37	211610	213623	Cluster_81	cf_putative	predicted protein
1503	ABRSC11	ABRSC11.38	214104	214787	Cluster_81	cf_putative	predicted protein
1504	ABRSC11	ABRSC11.39	214863	215364	Cluster_81	cf_putative	---NA---
1505	ABRSC11	ABRSC11.40	216498	217205	Cluster_81	cf_putative	predicted protein
1506	ABRSC11	ABRSC11.41	219437	219925	Cluster_81	cf_putative	---NA---
1507	ABRSC11	ABRSC11.42	222460	223598	Cluster_81	cf_putative	hypothetical protein CUC08_Gglean002367
1508	ABRSC11	ABRSC11.43	229038	232022	Cluster_81	cf_putative	DUF3723 domain containing protein
1509	ABRSC11	ABRSC11.44	234897	235299	Cluster_81	cf_putative	predicted protein
1510	ABRSC11	ABRSC11.45	239279	239844	Cluster_81	cf_putative	hypothetical protein AA0111_g11880
1511	ABRSC11	ABRSC11.46	241876	242856	Cluster_81	cf_putative	lytic polysaccharide monooxygenase
1512	ABRSC11	ABRSC11.47	246395	248117	Cluster_81	cf_putative	hypothetical protein AA0119_g13064
1513	ABRSC11	ABRSC11.48	251991	252329	Cluster_81	cf_putative	---NA---
1514	ABRSC11	ABRSC11.49	254091	255218	Cluster_81	cf_putative	hypothetical protein A1F95_09378
1515	ABRSC11	ABRSC11.50	255287	256943	Cluster_81	cf_putative	predicted protein
1516	ABRSC11	ABRSC11.51	257136	260208	Cluster_81	cf_putative	predicted protein
1517	ABRSC11	ABRSC11.52	269607	271051	Cluster_81	cf_putative	hypothetical protein A1F97_08948
1518	ABRSC11	ABRSC11.53	271796	274165	Cluster_81	cf_putative	integral membrane protein
1519	ABRSC11	ABRSC11.54	275291	276149	Cluster_81	cf_putative	BTB domain containing protein
1520	ABRSC11	ABRSC11.55	276296	276995	Cluster_81	cf_putative	hypothetical protein A1F95_07316
1521	ABRSC11	ABRSC11.56	281796	282937	Cluster_81	cf_putative	Patatin domain containing protein
1522	ABRSC11	ABRSC11.57	283447	284073	Cluster_81	cf_putative	predicted protein
1523	ABRSC11	ABRSC11.58	284728	285637	Cluster_81	cf_putative	predicted protein
1524	ABRSC11	ABRSC11.59	287713	288210	Cluster_81	cf_putative	FAD binding domain containing protein
1525	ABRSC11	ABRSC11.60	289268	289691	Cluster_81	cf_putative	WSC domain-containing
1526	ABRSC11	ABRSC11.61	290176	291673	Cluster_81	cf_putative	predicted protein
1527	ABRSC11	ABRSC11.62	291801	292969	Cluster_81	cf_putative	WSC domain-containing protein
1528	ABRSC11	ABRSC11.63	293555	294184	Cluster_81	cf_putative	predicted protein
1529	ABRSC11	ABRSC11.64	295587	295802	Cluster_81	cf_putative	kinesin light chain 1
1530	ABRSC11	ABRSC11.65	302132	305502	Cluster_81	cf_putative	NACHT nucleoside triphosphatase
1531	ABRSC11	ABRSC11.66	306123	306809	Cluster_81	cf_putative	hypothetical protein AA0119_g12834
1532	ABRSC11	ABRSC11.67	308895	310100	Cluster_81	cf_putative	predicted protein [
1533	ABRSC11	ABRSC11.68	310413	311264	Cluster_81	cf_putative	hypothetical protein SAPIO_CDS10184
1534	ABRSC11	ABRSC11.69	318077	320653	Cluster_81	cf_putative	DUF3435 domain containing protein
1535	ABRSC11	ABRSC11.70	329555	329977	Cluster_81	cf_putative	FG-GAP repeat family protein
1536	ABRSC11	ABRSC11.71	330972	332876	Cluster_81	cf_putative	von Hippel-Lindau disease tumor suppressor, beta domain
1537	ABRSC11	ABRSC11.72	333236	334846	Cluster_81	cf_putative	transferase family protein
1538	ABRSC11	ABRSC11.73	338748	340541	Cluster_81	cf_putative	stomatin family protein
1539	ABRSC11	ABRSC11.74	341537	343966	Cluster_81	cf_putative	MULE domain containing protein
1540	ABRSC11	ABRSC11.75	345190	346463	Cluster_81	cf_putative	FAD binding domain-containing protein
1541	ABRSC11	ABRSC11.76	347850	348836	Cluster_81	cf_putative	carbohydrate esterase family 5 protein
1542	ABRSC11	ABRSC11.77	348977	350043	Cluster_81	cf_putative	phosphatidylinositol-4-phosphate 5-kinase fab1 (PtdIns(4)P-5-kinase)
1543	ABRSC11	ABRSC11.78	354181	354436	Cluster_81	cf_putative	hypothetical protein AA0117_g12852
1544	ABRSC11	ABRSC11.103	487484	488339	Cluster_82	t1pks	malate dehydrogenase protein
1545	ABRSC11	ABRSC11.104	491420	492034	Cluster_82	t1pks	hypothetical protein AA0115_g12976
1546	ABRSC11	ABRSC11.105	492667	493464	Cluster_82	t1pks	predicted protein
1547	ABRSC11	ABRSC11.106	496589	497148	Cluster_82	t1pks	---NA---
1548	ABRSC11	ABRSC11.107	497489	498853	Cluster_82	t1pks	hypothetical protein COCC4DRAFT_42188
1549	ABRSC11	ABRSC11.108	499608	500567	Cluster_82	t1pks	predicted protein
1550	ABRSC11	ABRSC11.109	503303	504008	Cluster_82	t1pks	predicted protein
1551	ABRSC11	ABRSC11.110	505360	510743	Cluster_82	t1pks	6-methylsalicylic acid synthase
1552	ABRSC11	ABRSC11.111	514490	515071	Cluster_82	t1pks	hypothetical protein AA0119_g13429
1553	ABRSC11	ABRSC11.112	516455	517564	Cluster_82	t1pks	NAD(P)-binding protein
1554	ABRSC11	ABRSC11.113	518259	521424	Cluster_82	t1pks	patatin-like phospholipase
1555	ABRSC11	ABRSC11.114	522602	522931	Cluster_82	t1pks	hypothetical protein SETTUDRAFT_111005
1556	ABRSC11	ABRSC11.115	525717	527591	Cluster_82	t1pks	Manganese lipoxygenase
1557	ABRSC11	ABRSC11.116	528878	529825	Cluster_82	t1pks	hypothetical protein AALT_g11957
1558	ABRSC11	ABRSC11.231	943535	945385	Cluster_83	t1pks	hypothetical protein AA0116_g13322
1559	ABRSC11	ABRSC11.232	951466	951854	Cluster_83	t1pks	---NA---
1560	ABRSC11	ABRSC11.233	953573	954947	Cluster_83	t1pks	HC-toxin bZIP transcription factor
1561	ABRSC11	ABRSC11.234	961007	966434	Cluster_83	t1pks	6-methylsalicylic acid synthase
1562	ABRSC11	ABRSC11.235	967590	968295	Cluster_83	t1pks	predicted protein
1563	ABRSC11	ABRSC11.236	971030	971986	Cluster_83	t1pks	predicted protein
1564	ABRSC11	ABRSC11.237	972741	973475	Cluster_83	t1pks	hypothetical protein COCC4DRAFT_42188
1565	scaffold13	scaffold13.1	2433	2879	Cluster_84	cf_fatty_acid	protein TOXD
1566	scaffold13	scaffold13.2	4672	5674	Cluster_84	cf_fatty_acid	CypX, Cytochrome P450
1567	scaffold13	scaffold13.3	6376	11143	Cluster_84	cf_fatty_acid	probable fatty acid synthase, alpha subunit
1568	scaffold13	scaffold13.4	13348	14109	Cluster_84	cf_fatty_acid	Short-chain dehydrogenase/reductase SDR
1569	scaffold13	scaffold13.5	14486	18068	Cluster_84	cf_fatty_acid	fatty acid synthase beta subunit dehydratase
1570	scaffold13	scaffold13.13	76374	77987	Cluster_84	t1pks	ring finger domain protein
1571	scaffold13	scaffold13.14	78694	79720	Cluster_84	t1pks	extracellular serine-rich protein
1572	scaffold13	scaffold13.15	83194	85296	Cluster_84	t1pks	hypothetical protein DDE83_001099
1573	scaffold13	scaffold13.16	87712	89591	Cluster_84	t1pks	Manganese lipoxygenase
1574	scaffold13	scaffold13.17	91500	92360	Cluster_84	t1pks	patatin-like phospholipase
1575	scaffold13	scaffold13.18	94091	99453	Cluster_84	t1pks	6-methylsalicylic acid synthase
1576	scaffold13	scaffold13.19	100287	100992	Cluster_84	t1pks	predicted protein
1577	scaffold13	scaffold13.20	101870	103904	Cluster_84	t1pks	hypothetical protein CC77DRAFT_200992
1578	scaffold13	scaffold13.21	105444	106311	Cluster_84	t1pks	DUF3455 domain containing protein
1579	scaffold13	scaffold13.22	107742	109297	Cluster_84	t1pks	hypothetical protein AA0111_g12368
1580	scaffold13	scaffold13.23	112928	117290	Cluster_84	t1pks	HET-domain-containing protein
1581	scaffold13	scaffold13.24	117968	118375	Cluster_84	t1pks	DDE-1 domain containing protein
1582	scaffold18	scaffold18.6	35231	39725	Cluster_85	cf_fatty_acid-nrps	fatty acid synthase beta subunit dehydratase
1583	scaffold18	scaffold18.7	40689	41450	Cluster_85	cf_fatty_acid-nrps	Short-chain dehydrogenase/reductase SDR
1584	scaffold18	scaffold18.8	43657	48724	Cluster_85	cf_fatty_acid-nrps	probable fatty acid synthase, alpha subunit
1585	scaffold18	scaffold18.9	49125	50957	Cluster_85	cf_fatty_acid-nrps	CypX, Cytochrome P450
1586	scaffold18	scaffold18.10	51971	53005	Cluster_85	cf_fatty_acid-nrps	protein TOXD
1587	scaffold18	scaffold18.11	53338	54650	Cluster_85	cf_fatty_acid-nrps	branched-chain-amino-acid aminotransferase
1588	scaffold18	scaffold18.12	56570	57782	Cluster_85	cf_fatty_acid-nrps	epoxide hydrolase, putative
1589	scaffold18	scaffold18.13	66939	67586	Cluster_85	cf_fatty_acid-nrps	Trichoplein multi-domain protein
1590	scaffold18	scaffold18.14	70067	71729	Cluster_85	cf_fatty_acid-nrps	reverse transcriptase family protein
1591	scaffold18	scaffold18.15	72455	75049	Cluster_85	cf_fatty_acid-nrps	Dimer-Tnp-hAT domain containing protein
1592	scaffold18	scaffold18.16	75135	77375	Cluster_85	cf_fatty_acid-nrps	predicted protein
1593	scaffold18	scaffold18.17	77727	93351	Cluster_85	cf_fatty_acid-nrps	non-ribosomal peptide synthetase
1594	scaffold18	scaffold18.18	104268	105989	Cluster_85	cf_fatty_acid-nrps	cytochrome P450
1595	scaffold18	scaffold18.19	106638	108490	Cluster_85	cf_fatty_acid-nrps	probable DHA14-like major facilitator; ABC transporter
1596	scaffold18	scaffold18.20	110543	112408	Cluster_85	cf_fatty_acid-nrps	CypX, Cytochrome P450
1597	scaffold18	scaffold18.21	112885	114827	Cluster_85	cf_fatty_acid-nrps	related to benzoate-para-hydroxylase (cytochrome P450)
1598	scaffold19	scaffold19.1	8	3573	Cluster_86	nrps	non-ribosomal peptide synthetase
1599	scaffold19	scaffold19.2	4060	6555	Cluster_86	nrps	non-ribosomal peptide synthetase
1600	scaffold19	scaffold19.3	6581	13792	Cluster_86	nrps	non-ribosomal peptide synthetase
1601	scaffold19	scaffold19.4	15738	16349	Cluster_86	nrps	Trichoplein multi-domain protein
1602	scaffold19	scaffold19.5	26729	30341	Cluster_86	nrps	DDE-1 domain containing protein
1603	scaffold19	scaffold19.7	38855	40853	Cluster_87	cf_fatty_acid	isoamyl alcohol oxidase
1604	scaffold19	scaffold19.8	41983	42996	Cluster_87	cf_fatty_acid	alanine racemase TOXG
1605	scaffold19	scaffold19.9	44173	44977	Cluster_87	cf_fatty_acid	related to branched-chain amino acid aminotransferase
1606	scaffold19	scaffold19.10	45310	46344	Cluster_87	cf_fatty_acid	protein TOXD
1607	scaffold19	scaffold19.11	47358	49190	Cluster_87	cf_fatty_acid	CypX, Cytochrome P450
1608	scaffold19	scaffold19.12	49893	54659	Cluster_87	cf_fatty_acid	probable fatty acid synthase, alpha subunit
1609	scaffold19	scaffold19.13	56866	57627	Cluster_87	cf_fatty_acid	Short-chain dehydrogenase/reductase SDR
1610	scaffold19	scaffold19.14	58004	61586	Cluster_87	cf_fatty_acid	fatty acid synthase beta subunit dehydratase
