# Supplementary material for: Comparative genomics of Alternaria species provides insights into the pathogenic lifestyle of Alternaria brassicae – a pathogen of the Brassicaceae family
Source: BMC Genomics. 2019 Dec 30;20:1036. doi: 10.1186/s12864-019-6414-6 (PMC6937934; doi:10.1186/s12864-019-6414-6)
Supplement: Supplementary file 5 — Additional file 5: Table S5. Comparison of the CAZyme profiles of the 30 Dothideomycetes including 16 Alternaria species. [file 12864_2019_6414_MOESM5_ESM.xlsx]

## Sheet: Sheet1
CAZy	Cochliobolus							Zymoseptoria						Alternaria
	Cochliobolus carbonum	Cochliobolus heterostrophus C4	Cochliobolus heterostrophus C5	Cochliobolus lunatus	Cochliobolus miyabeanus	Cochliobolus sativus	Cochliobolus victoriae	Zymoseptoria ardabiliae	Zymoseptoria brevis	Zymoseptoria pseudotritici	Zymoseptoria tritici	Setosphaeria turcica	Stemphylium lycopersici	Alternaria arborescens	Alternaria alternata(ATCC34957)	Alternaria alternata PN2	Alternaria alternata PN1	Alternaria brassicae	Alternaria brassicicola	Alternaria carthami	Alternaria cassiae	Alternaria dauci	Alternaria destruens	Alternaria fragariae	Alternaria longipes	Alternaria mali	Alternaria macrospora	Alternaria porri	Alternaria solani
AA	65	64	97	66	66	62	67	44	44	46	46	68	64	93	87	77	80	71	60	83	83	97	84	86	85	90	83	85	80
CBM	40	42	63	35	39	38	42	22	21	20	22	34	30	51	53	48	41	38	38	39	42	40	48	48	45	51	41	45	46
CE	31	30	36	30	30	31	30	21	22	22	19	28	30	37	37	36	35	33	32	40	34	37	36	37	37	37	34	35	36
GH	235	235	285	231	234	232	236	206	210	219	215	225	216	294	264	261	260	241	231	255	240	252	316	265	273	275	255	265	249
GT	97	93	125	97	95	97	97	107	106	117	119	94	89	123	109	107	103	104	103	110	104	111	125	109	111	110	106	109	107
PL	16	16	16	18	16	16	16	4	3	3	3	15	20	24	21	21	23	21	20	22	22	22	26	23	25	21	21	23	20
Total	484	480	622	477	480	476	488	404	406	427	424	464	449	622	571	550	542	508	484	549	525	559	635	568	576	584	540	562	538

## Sheet: Sheet2
Table S5: Comparison of the CAZyme profiles of the 16 Alternaria species
Genus	Species	CAZy family						Total
		AA	CBM	CE	GH	GT	PL
	Stemphylium lycopersici	64	30	30	216	89	20	449
Alternaria	Alternaria arborescens	93	51	37	294	123	24	622
	Alternaria alternata (ATCC34957)	87	53	37	264	109	21	571
	Alternaria alternata PN2	77	48	36	261	107	21	550
	Alternaria alternata PN1	80	41	35	260	103	23	542
	Alternaria brassicae J3	71	38	33	241	104	21	508
	Alternaria brassicicola abra43	60	38	32	231	103	20	484
	Alternaria carthami	83	39	40	255	110	22	549
	Alternaria cassiae	83	42	34	240	104	22	525
	Alternaria dauci	97	40	37	252	111	22	559
	Alternaria destruens	84	48	36	316	125	26	635
	Alternaria fragariae	86	48	37	265	109	23	568
	Alternaria longipes	85	45	37	273	111	25	576
	Alternaria mali	90	51	37	275	110	21	584
	Alternaria macrospora	83	41	34	255	106	21	540
	Alternaria porri	85	45	35	265	109	23	562
	Alternaria solani	80	46	36	249	107	20	538
